# Supplementary material for: Youth's Awareness of and Reactions to The Real Cost National Tobacco Public Education Campaign
Source: PLoS One. 2015 Dec 17;10(12):e0144827. doi: 10.1371/journal.pone.0144827 (PMC4682984; doi:10.1371/journal.pone.0144827)
Supplement: S1 File — (XLSX) [file pone.0144827.s001.xlsx]

## Sheet: Data
gender	age3	aware_alison	aware_skin	aware_tooth	aware_bully	aware_any	aware_campaign	new_strat	new_psu	wtfinal	smoke_stage_3	race_eth	household_use	pe_alison	pe_skin	pe_tooth	pe_bully	pe_all	viderror	language
1	2	0	1	0	0	1	0	14	116	5090.65	2	2	2		4.5			4.5
1	2	1	0	1	1	1	0	14	116	280.331	0	3	2	4		4	4	4		2
1	2	0	1	1	1	1	0	14	116	277.655	0	3	2		4	4	4.33333	4.11111		4
1	2	1	1	1	1	1	1	14	116	2222.22	2	3	2	4.5	4.5	4.83333	4.16667	4.5		4
0	1	1	1	1	1	1	0	14	116	2275.64	0	3	1	5	4.16667	4.83333	4.5	4.625		3
0	3	1	1	1	1	1	0	22	155	387.842	0	1	2	5	5	4	5	4.75		1
1	1	1	1	1	1	1	1	22	155	151.316	0	6	2	4	4.16667	5	5	4.54167
1	2	1	1	1	1	1	0	22	155	191.483	0	2	2	1	3	4	3	2.75
0	1	1	1	1	1	1	0	22	155	218.914	0	2	2	3.66667	3.66667	4	3.66667	3.75
1	3	1	1	1	1	1	0	22	155	8233	0	2	1	4	4	4.33333	4	4.08333
0	3	1	1	1	1	1	1	22	155	157.598	1	7	1	3.16667	4.83333	4.5	3.83333	4.08333
0	1	1	1	1	1	1	1	22	155	299.35	0	2	2	3.5	5	5	3.5	4.25
1	2	1	1	1	1	1	0	22	155	397.409	0	2	1	5			5	5
0	3	0	1	1	1	1	1	22	155	193.08	1	3	2		3.5	2.83333	3	3.11111		3
0	1	1	1	1	1	1	1	22	155	201.908	0	3	2	3.83333	3.83333	3.83333	4	3.875		3
0	3	1	1	1	1	1	0	22	155	132.016	0	6	1	4.33333	4.16667	4.5	4.5	4.375
1	1	0	1	0	0	1	0	22	155	302.773	2	3	2		1			1		5
0	2	1	1	0	1	1	1	22	155	421.265	0	2	1	5	5		5	5
0	1	0	0	1	0	1	0	22	155	408.502	0	2	2			3.66667		3.66667
0	1	1	1	1	1	1	0	22	155	136.861	1	6	1	4.16667	4.16667	4.16667	4	4.125
1	1	0	1	1	1	1	0	22	155	250.29	1	2	2		2.83333	2.83333	2.33333	2.66667
0	3	1	1	1	1	1	0	22	155	434.475	0	2	1	4	5	5	5	4.75
0	3	1	1	1	0	1	0	22	155	230.03	2	2	2	2.66667	3.33333	3		3
0	3	1	1	1	1	1	0	22	155	233.311	1	2	2	2.33333	4.5	4	4.16667	3.75		4
0	2	1	1	1	1	1	1	22	155	127.22	0	6	2	3.83333	3.83333	4.66667	4.33333	4.16667
0	1	1	1	0	1	1	1	22	155	231.67	0	2	1	4.16667	3.33333		3.16667	3.55556
0	1	1	1	1	1	1	1	22	155	244.372	1	2	1	3.83333	4	4	4.83333	4.16667
0	3	1	1	1	1	1	0	22	155	270.777	2	2	1	4	5	5	4	4.5
0	1	0	0	0	0	0	0	22	155	279.683	0	2	2
0	1	1	1	1	1	1	1	22	155	279.683	0	2	2	4	4	4	4	4
0	3		1		1	1	0	22	155	254.42	2	2	2	4	4	4	5	4.25	1
1	1	1	1	1	1	1	1	22	155	250.596	0	2	2	4.16667	4	4	4	4.04167
0	1	1	1	1	1	1	1	22	155	262.312	0	2	2	4	3.33333	3.33333	3.5	3.54167
1	1	1	1	1	1	1	1	22	155	4909.63	0	2	2	4	4	4	4	4
0	3	1	1	1	1	1	1	22	155	8628.44	0	2	2	4.5	3.83333	4.16667	4.66667	4.29167
0	2	1	1	1	1	1	1	22	155	299.18	0	3	2	4.66667	4.66667	4.66667	4	4.5		4
0	2	1	1	1	1	1	1	22	155	7641.07	0	2	1	3.33333	4.16667	4.66667	3.5	3.91667
0	1	1	1	1	1	1	0	22	155	402.048	1	1	2	5	5	5	5	5		9
1	3	1	1	1	1	1	1	22	155	228.756	0	2	2	3	3	5	1	3
1	2	1	1	1	1	1	1	22	155	424.809	0	2	2	4	4	4	4	4
0	1						1	22	155	4458.92	0	2	2						1
0	2	0	1	0	1	1	0	22	155	738.564	0	1	2		4.33333		3.83333	4.08333
1	3	1	1	1	1	1	1	22	155	414.563		2	2	4	4	4	4	4
1	1	1	0	1	1	1	1	22	155	375.555	0	2	2	3.66667		4.33333	4.33333	4.11111
0	3	1	0	0	0	1	0	22	155	405.442	1	2	1	5				5
1	3	1	1	1	1	1	1	22	155	8233	0	2	2	5	5	5	5	5
0	2	0	0	0	0	0	0	22	155	209.454	0	2	2
0	1	0	1	1	0	1	0	22	155	218.033	0	2	2		3	3		3
1	3	1	1	1	1	1	1	34	268	1485.89	4	3	1	2	3	3	3	2.75		5
1	2	1	1	1	1	1	1	34	268	1969.14	2	2	2	3.33333	3.83333	2.83333	5	3.75
1	1	1	1	1	0	1	1	34	268	4495.84	0	5	2	3	3	3		3
0	1	1	1	1	1	1	0	34	268	1145.55	0	6	2	4.33333	5	4.5	5	4.70833		5
1	1	0	0	0	0	0	0	34	268	3214.29	0	1	1
1	2	1	1	1	1	1	1	34	268	1113.18	0	6	2	5	5	5	5	5
1	1	1	1	1	1	1	1	34	268	2084.71	0	2	2	5	5	5	5	5
0	1	0	0	0	1	1	0	34	268	9513.09	0	5	1				3.33333	3.33333
0	2	1	1	1	1	1	0	34	268	2821.41	0	3	1	4.33333	4.66667	4.5	3.5	4.25		4
0	2	0	1	1	1	1	1	34	268	397.846	0	3	2		5	5	4.5	4.83333		3
1	1	0	1	0	1	1	0	34	268	449.816	0	3	2		3		3	3		4
0	2	1	1	1	1	1	1	34	268	415.295	1	7	2	3.66667	4.5	4.5	4	4.16667
1	3	0	1	1	1	1	0	34	268	2414.56	0	3	2		4.66667	4.66667	4	4.44444		4
1	1	0	1	0	1	1	1	34	268	3661.67	1	2	2		4		5	4.5
1	1	0	0	0	0	0	0	34	268	1813.85	0	5	2
0	2	1	1	1	1	1	1	34	268	1527.47	0	3	2	4.83333	5	5	4.83333	4.91667		5
0	1	0	1	1	1	1	1	34	268	1736.62	2	3	2		3.5	3.5	3	3.33333		5
1	3	1	0	0	1	1	0	34	268	1978.61	1	5	2	3.16667			3.33333	3.25
0	2	1	1	0	1	1	1	34	268	322.072	0	6	2	4.33333	4		2	3.44444
1	1	1	1	1	1	1	1	34	268	326.171	0	6	2	3.5	3.5	3.66667	3.33333	3.5
1	2	1	1	1	1	1	1	34	268	722.733	2	1	1	3.83333	4.33333	4.16667	3.83333	4.04167
0	1	1	1	1	1	1	1	34	268	826.271	0	1	1	3.66667	4.16667	3.66667	3.83333	3.83333
1	1	1	1	1	1	1	1	36	306	26625.8	1	1	2	4.83333	5	5	5	4.95833
1	3	0	1	1	1	1	0	36	306	11680.4	2	3	2		3.83333	3.83333	3.83333	3.83333		4
0	2	1	0	1	0	1	0	36	306	498.782	2	3	2	4.83333		5		4.91667		4
0	1	1	1	1	1	1	1	36	306	1136.99	0	1	2	4.33333	3.66667	4.33333	4.33333	4.16667
0	1	1	1	1	1	1	0	36	306	43446.6	0	1	2	3.66667	5	4	3.83333	4.125
0	2	1	1	1	1	1	0	36	306	17834.5	0	3	1	3.16667	3	3	3	3.04167		4
0	3			1	1	1	1	14	115	2523.1	2	7	1	2.33333	5	5	5	4.33333	1	9
1	2	1	1	1	1	1	1	14	115	6993.74	2	1	1	2.83333	5	5	5	4.45833
0	2	1	1	1	1	1	1	12	103	107.224	0	6	2	4	4	4	5	4.25
1	3	0	0	0	0	0	1	12	103	186.28	1	1	1
0	2	1	1	1	1	1	1	12	103	172.291	0	1	2	5	5	5	5	5
1	2	1	0	0	0	1	1	12	103	305.472	0	1	1	3.66667				3.66667
1	1	0	1	0	1	1	0	12	103	316.58	0	1	2		5		5	5		5
0	1	1	1	1	1	1	1	12	103	368.732	0	1	2	3.83333	4.16667	3.83333	3.83333	3.91667
0	3	1	1	1	1	1	1	12	103	195.527	0	1	1	3	5	4	3.83333	3.95833
1	2	1	1	1	1	1	0	12	103	178.846	1	1	1	3	3	3	3	3
1	3	1	1	1	1	1	1	12	103	183.3	0	1	2	4	4	4	4	4
0	2	1	1	1	1	1	0	12	103	185.166	0	1	2	5	5	5	5	5
1	3	0	0	0	1	1	0	12	103	47.0405	0	6	2				3	3
1	3	0	1	0	1	1	0	12	103	185.643	0	5	2		5		5	5
0	2	0	1	1	1	1	1	12	103	66.6971	2	3	2		5	5	5	5		4
0	2	1	1	1	1	1	1	12	103	171.702	0	5	2	4.16667	4.16667	4.33333	4.16667	4.20833
0	3	1	1	1	1	1	0	12	103	187.317	0	1	1	2.66667	3.83333	4.33333	3.83333	3.66667
1	3	1	1	1	1	1	1	12	103	188.937	0	1	1	3.33333	3.83333	4.83333	4.5	4.125
1	1	0	0	0	0	0	0	12	103	342.108	0	1	2
0	1	0	0	0	0	0	0	28	193	8116.3	0	1	2
1	2	1	1	1	1	1	1	12	103	160.502	0	1	2	3	4	4	4	3.75
0	1	1	1	1	0	1	1	12	103	176.276	0	1	2	5	5	5		5
0	2	1	1	1	1	1	1	12	103	193.332	0	1	2	5	5	5	5	5
0	1	1	1	1	1	1	1	12	103	199.329	0	1	2	5	4	4.83333	5	4.70833
1	2	1	1	1	1	1	1	12	103	178.19	0	3	2	3	4.33333	4.16667	3.66667	3.79167		5
0	3	0	1	1	0	1	0	12	103	186.582	2	3	2		4.16667	3.83333		4		4
0	2	1	1	1	1	1	0	12	103	87.4431	2	3	2	4.5	5	5	5	4.875		5
1	2	1	1	1	1	1	0	12	103	86.1287	0	3	2	1	1	1	1	1		5
1	3	0	0	0	1	1	0	12	103	193.317	0	1	2				3.66667	3.66667
1	2	0	1	1	0	1	0	12	103	191.471	0	1	2		4.16667	4.33333		4.25
0	3	1	1	1	1	1	0	7	66	2880.4	4	2	1	3.83333	4.83333	5	4	4.41667
0	1	1	1	1	1	1	1	7	66	2893.6	1	2	1	5	5	5	5	5
0	3	0	1	0	1	1	0	7	66	433.776	1	1	2		4.83333		4.33333	4.58333
1	1	1	1	0	1	1	0	7	66	433.349	0	1	2	3.83333	4.33333		4.5	4.22222
0	1	1	1	0	1	1	1	7	66	448.043	0	1	2	4	4		4.16667	4.05556
0	2	1	1	1	1	1	0	36	287	856.876	0	1	2	4.16667	4.5	3.83333	4	4.125
0	1	1	1	1	1	1	1	36	287	608.264	0	1	1	5	5	5	5	5
0	2	1	0	1	0	1	1	36	287	938.18	0	1	2	3.16667		5		4.08333
0	3	0	1	1	1	1	0	36	287	552.362	0	1	1		5	5	5	5
1	1	1	1	1	1	1	0	36	287	559.392	0	1	2	4	3.66667	3.66667	3.66667	3.75
1	3	1	1	1	1	1	1	36	287	571.94	2	1	1	4	4.66667	4.5	4	4.29167
0	3	0	1	1	1	1	1	36	287	967.467	0	1	2		4.5	5	5	4.83333
0	3	0	0	0	0	0	0	36	287	1063.07	0	1	2
0	2	1	1	0	1	1	1	36	287	866.76	0	1	2	4.83333	4.83333		5	4.88889
1	2	1	1	1	1	1	1	36	287	554.423	0	1	1	3.83333	4.83333	4.83333	3.83333	4.33333
0	1	0	0	0	0	0	0	36	287	608.911	0	1	1
1	3	0	1	1	1	1	0	36	287	962.403	0	1	1		3	3	3.66667	3.22222
1	2	1	0	1	1	1	0	36	287	605.538	0	1	1	4.16667		5	4	4.38889
1	2	0	0	1	1	1	1	36	287	605.538	1	1	1			5	5	5
0	3			1	1	1	1	36	287	566.529	0	1	2	3.83333	3.66667	4	3.66667	3.79167	1
1	2	1	1	1	0	1	0	36	287	558.013	0	1	2	5	5	5		5
0	1	0	0	0	0	0	0	36	287	584.102	0	1	2
0	2	1	1	1	0	1	0	36	287	622.515	0	1	2	3.5	4.5	4.5		4.16667
0	2	1	0	0	0	1	0	36	287	564.526	0	1	2	3.5				3.5
1	3	1	1	1	1	1	1	36	287	1014.35	0	1	1	4.66667	3.5	4	3.5	3.91667		5
0	3	1	1	1	1	1	1	28	193	70095.5	2	1	1	3.66667	3.66667	4.5	3.83333	3.91667
0	2	1	1	1	1	1	1	28	193	71095.2	2	1	1	4	4	4	4	4
0	1	1	1	1	1	1	0	28	193	23555.5	0	6	1	4	4	4	4	4
1	3	1	1	1	1	1	0	36	316	1744.99	0	1	1	3.5	3.66667	3.83333	4	3.75
1	2	1	1	1	1	1	1	36	316	1645.86	4	1	1	3.66667	1.33333	1	3.16667	2.29167
0	1	0	0	1	1	1	0	36	316	1812.42	0	1	2			3.16667	1.16667	2.16667
0	2	0	0	0	0	0	0	36	316	1591.84	0	1	1
1	1	1	0	1	1	1	0	36	316	913.232	0	1	1	3		3	3	3		9
1	1	1	1	1	1	1	1	36	316	924.578	0	1		5	5	5	5	5		5
0	2	1	1	1	1	1	1	36	316	1547.46	2	1	2	5	4.66667	4.5	2	4.04167
1	3	1	1	1	0	1	1	36	316	687.963	2	1	1	4	4	4		4
1	3	0	0	0	0	0	0	36	316	687.963	4	1	1
0	1	1	1	1	1	1	1	36	316	685.191	1	1	1	3	5	5	3	4
0	1	0	1	0	0	1	0	36	316	670.836	0	1	2		5			5		5
0	1	1	0	0	1	1	0	36	316	1922.3	0	1	1	3			3.83333	3.41667
1	2	1	1	1	1	1	0	36	316	891.84	1	1	1	4	3.83333	4	4	3.95833
1	1	1	1	1	1	1	0	36	316	1001.51	1	1	1	3	3	3	3	3		4
1	1	1	1	1	1	1	1	36	316	1709.53		1	2	3.83333	3.33333	3.83333	4.33333	3.83333
1	1	1	1	1	1	1	1	36	316	1036.65	0	1	2	4	3.66667	4	3.33333	3.75
0	1	1	1	1	1	1	1	36	316	1055.38	0	1	2	5	4.83333	4.83333	4.83333	4.875
1	2	1	1	1	1	1	0	36	316	1450.09	2	1	1	3	3	3	3.16667	3.04167
0	1	0	1	1	1	1	1	36	316	1458.17	0	1	2		4.66667	4.66667	4.66667	4.66667
1	3	1	1	1	1	1	1	36	305	3219.48	0	1	1	5	5	5	5	5
0	3	1	1	1	1	1	0	28	193	2655.2	2	6	1	3.33333	3.16667	3.33333	3.16667	3.25
0	3	1	1	1	1	1	1	36	305	1677.7	0	1	1	3	3.66667	3.66667	3.16667	3.375
0	1	1	1	1	1	1	1	36	305	1661.69	0	1	1	4	3.83333	4	4	3.95833
1	3	1	1	1	1	1	1	36	305	650.85	4	6	2	4.33333	4.33333	4.5	4.33333	4.375
1	1	0	1	1	1	1	1	36	305	644.637	2	6	2		3.83333	5	4	4.27778
0	2	0	0	0	1	1	0	28	193	5241.56	0	1	2				3.83333	3.83333
1	1	0	1	1		1	0	28	193	5426.01	0	1	2		3	3.16667	3.16667	3.11111	1	5
1	3	0	1	1	0	1	1	30	219	919.963	0	1	2		3.83333	3.83333		3.83333
1	1	1	1	1	1	1	0	30	219	936.86	0	1	2	3	3.83333	3	3.83333	3.41667
0	3	0	0	0	0	0	0	30	219	2470.38	0	5	2
0	3	0	0	0	1	1	1	30	219	378.723	1	6	2				3	3
1	1	1	1	1	1	1	1	30	219	1515.93	1	5	2	3.33333	3.16667	3.16667	3.5	3.29167
0	3	1	1	1	0	1	1	30	219	11138.5	0	5	2	4	4	3		3.66667
1	3	0	0	0	0	0	0	30	219	6442.76	0	5	2
0	2	0	0	0	1	1	1	30	219	5875.14	0	5	2				4	4
1	3	1	1	1	1	1	1	30	219	11401.7	0	5	2	3.5	4.5	5	3.66667	4.16667
0	1	0	0	1	1	1	0	30	219	11910.1	0	5	2			3.5	3	3.25
0	2	0	1	1	0	1	0	30	219	1156.3	0	5	2		4.66667	4.66667		4.66667
1	1	1	1	1	0	1	0	30	219	1291.3	0	5	2	2.33333	5	4.66667		4
0	3	0	0	0	1	1	0	30	219	2567.17	0	3	2				3.33333	3.33333		4
0	2	1	1	1	1	1	1	30	219	2484.2	0	5	2	5	5	4.83333	4.5	4.83333
0	2	1	0	1	1	1	1	30	219	3346.36	0	3	2	2.66667		3.83333	3.33333	3.27778		4
0	2	0	0	0	0	0	0	30	219	6649.73	0	5	2
0	1	0	1	0	0	1	0	30	219	6922.08	0	5	2		5			5
0	2	1	1	1	1	1	1	11	97	618.108	0	1	2	4	4.33333	4.5	3.66667	4.125
0	1	1	1	1	1	1	0	11	97	629.461	0	1	2	3.83333	3.83333	3.83333	3.83333	3.83333
0	2	1	1	1	1	1	1	11	97	988.135	0	1	2	5	5	5	5	5
0	2	0	1	1	1	1	1	11	97	1050.87	0	1	2		3.66667	3.33333	3.83333	3.61111
0	2	1	1	1	1	1	1	11	97	426.148	1	6	2	3		3.4	1.5	2.63333
0	1	0	1	1	1	1	1	11	97	1151.99	1	1	1		3	4	4.16667	3.72222
0	2	1	1	1	1	1	1	11	97	586.641	0	1	2	4	3.83333	4.16667	3.83333	3.95833
1	1	1	1	1	1	1	1	11	97	607.284	0	1	2	5	5	5	5	5
1	2	1	1	1	0	1	1	11	97	528.47	0	1	2	3.66667	4	5		4.22222
1	2	0	0	0	0	0	0	11	97	528.47	0	1	2
1	1	1	1	1	1	1	1	11	97	1032.17	0	1	2	1	1	1	1	1
1	2	1	1	1	1	1	1	11	97	5933.81	0	1	2	4.33333	4.5	5	4.5	4.58333
1	3	1	1	1	1	1	0	11	97	585.173	0	1	2	5	3	5	5	4.5
0	2	0	1	1	1	1	1	11	97	582.816	0	1	2		4.33333	4.33333	4.33333	4.33333
0	1	1	1	1	1	1	1	11	97	1119.31	0	1	2	3.66667	4.5	4.66667	4.66667	4.375
1	3	0	1	1	1	1	0	5	55	11878.9	0	1	2		5	4.66667	1	3.55556
0	1	0			1	1	1	5	55	12337.9	0	1	2		4.16667	4.16667	3	3.77778	1
0	3	1	1	1	1	1	0	5	55	1951.75	0	1	2	3	4.66667	4.83333	3.83333	4.08333
1	2	1	1	1	1	1	1	5	55	1873.5	1	1	2	3.5	4.66667	4.83333	3.66667	4.16667
0	3	1	1	1	1	1	1	5	55	1922.77	0	1	2	5	4.83333	4.83333	4.33333	4.75
1	3	1	1	1	1	1	0	5	55	1990.62	0	1	2	2.83333	3.66667	3.16667	3.66667	3.33333
0	1	1	1	1	1	1	1	5	55	1866.55	0	1	2	3.66667	4	4	3	3.66667
1	2	0	1	0	1	1	0	9	83	9445.55	0	3	2		5		4.83333	4.91667		3
1	2	1	1	1	1	1	0	9	83	8423.64	1	3	2	1	1	5	5	3		3
1	2	1	1	1	1	1	0	9	83	10108.6	0	3	2	4	3	3	4	3.5		4
0	1	1	1	1	1	1	0	9	83	6034.03	0	3	2	4	5	5	4	4.5		3
1	2	1	1	1	1	1	0	9	83	7967.61	1	2	2	3	3	3	3	3
0	2	1	1	1	1	1	0	9	83	8834.99	1	2	2	3.66667	4	4	4	3.91667
0	3	1	1	1	1	1	1	9	83	5841.89	0	3	1	3.66667	4.83333	4.66667	4.33333	4.375		4
1	2	1	1	1	1	1	0	9	83	5343.5	0	3	1	4	3.33333	4	3.5	3.70833		4
1	2	1	1	0	1	1	1	9	83	9396.78	0	3	2	4.33333	4.5		4.16667	4.33333		4
0	3	1	1	1	1	1	1	36	299	2633.71	0	1	2	5	5	5	5	5
0	3	1	1	1	1	1	1	13	108	817.52	0	1	1	3.66667	4	3.83333	3.83333	3.83333
1	2	1	1	1	1	1	1	13	108	747.774	0	1	2	2.66667	4.83333	5	3.33333	3.95833
0	2	1	1	1	1	1	1	13	108	943.125	0	1	1	2	3.5	5	4.33333	3.70833
1	2	1	1	1	1	1	1	13	108	946.94	0	1	1	4	4	4	4	4
0	1	1	1	1	0	1	1	13	108	1480.74	0	1	2	5	5	5		5
0	2	1	1	1	0	1	1	13	108	1060.97	0	5	2	5	5	5		5
1	3	1	1	1	1	1	1	13	108	893.413	0	1	2	5	5	5	5	5
0	3	0	1	0	0	1	1	13	108	858.638	2	1	2		3.83333			3.83333
1	1	1	1	1	1	1	1	13	108	857.793	0	1	2	4.5	5	5	5	4.875
1	3	1	1	1	1	1	1	13	108	5490.05	0	1	2	4	1.66667	4.66667	4	3.58333
1	3	1	1	1	1	1	1	13	108	761.731	0	1	2	3	3	3	3.16667	3.04167
1	2	1	1	1	1	1	1	13	108	754.46	0	1	2	3	2.5	4.5	2.33333	3.08333
0	1	1	1	0	1	1	1	13	108	1827.46	1	1	2	3.16667	3.66667		2.83333	3.22222
0	3	1	1	1	1	1	1	13	108	1572.46	0	1	2	5	5	1	1	3
1	3	1	1	1	1	1	1	13	108	1444.04	2	1	2	3.83333	5	5	5	4.70833
1	2	1	1	1	1	1	1	13	108	1381.35	0	1	2	3.66667	4.83333	4.83333	3.83333	4.29167
1	3	1	0	0	0	1	0	13	108	787.386	0	1	1	3.83333				3.83333
1	1	0	0	0	0	0	0	13	108	811.81	0	1	1
0	1	1	1	1	1	1	0	13	108	1497.82	1	1	1	3.66667	3.66667	3.66667	3.83333	3.70833
1	2	0	0	0	1	1	0	13	108	1451.01	0	1	2				3.16667	3.16667
0	1	1	1	1	1	1	0	13	108	830.737	0	1	1	5	5	4.33333	5	4.83333		5
0	2	1	1	1	1	1	0	13	108	760.613	0	1	1	2	1.66667	2.83333	1.66667	2.04167
1	1	1	1	1	1	1	0	13	108	757.403	0	1	2	4	3.83333	4	3.83333	3.91667
0	2	1	1	1	1	1	1	13	108	678.218	0	1	2	2.83333	4.5	4.5	4.5	4.08333
0	3	1	1	1	1	1	1	13	108	1473.21	0	1	1	2.16667	4.66667	4.66667	2.66667	3.54167
0	1	0	0	0	0	0	0	13	108	1923.16	0	5	2							5
1	2	1	1	1	1	1	1	13	108	1039.76	1	1	1	2.66667	4.33333	4.33333	4	3.83333		5
0	1	1	1	1	1	1	1	13	108	12075.6	0	1	2	4	3.5	4	3.83333	3.83333
1	3	0	0	0	1	1	1	13	108	764.726	0	1	2				5	5
0	3	1	1	1	1	1	1	13	108	1592.51	2	1	2	2.66667	3.16667	3.5	3.5	3.20833
1	2	1	1	1	1	1	1	13	108	764.893	1	1	1	3.16667	3.33333	3.66667	3.66667	3.45833
1	2	0	1	1	1	1	1	13	108	1039.76	2	1	1		4.33333	4.33333	4.33333	4.33333
0	3	1	1	1	1	1	1	13	108	1030.85	2	1	1	3.66667	3.83333	3.83333	4.66667	4
0	3	1	1	1	1	1	0	13	108	889.732	1	1	2	5	3	5		4.33333
0	2	1	1	1	1	1	1	13	108	881.239	0	1	2	4.16667	4.33333	4.5	4.16667	4.29167
0	1	1	1	1	1	1	1	13	108	917.331	0	1	2	5	5	5	5	5
0	3	1	1	1	1	1	1	13	108	817.52	0	1	2	5	5	5	5	5
0	2	1	1	1	1	1	1	13	108	751.939	0	1	2	4.66667	5	5	4	4.66667
1	3	0	1	1	1	1	1	13	108	872.363	0	1	2		4	5	5	4.66667
0	3	1	1	1	1	1	1	25	180	2267.38	1	3	2	3.5	4.16667	4.16667	3.66667	3.875		4
0	3	0	0	0	0	0	0	25	180	4294.76	0	1	2
1	2	1	1	0	1	1	0	25	180	4433.3	0	1	1	4	4		3.83333	3.94444
1	2	1			1	1	1	25	180	4369.26	1	1	1	1	5	5	1.83333	3.20833	1	5
0	2	1	1	0	1	1	1	25	180	5215.62	0	1	2	5	5		5	5
1	2	0	1	0	1	1	0	25	180	4369.26	2	1	2		4.66667		3.83333	4.25
1	2	1	1	1	1	1	0	36	316	17369.8	0	2	1	4	4	4	3.66667	3.91667
1	1	1	1	1	1	1	0	36	316	19748.2	1	2	1	5	5	5	5	5
0	3	1	0	0	0	1	0	36	316	2490.73	2	1	2	2.66667				2.66667
0	2	1	1	1	1	1	0	36	316	2787.59	0	1	1	5	5	5	5	5
0	2	1	1	1	0	1	1	36	316	2281.81	2	1	2	3.83333	4.16667	3.33333		3.77778
0	1	1	1	1	1	1	1	36	316	2561.81	0	1	2	5	5	5	5	5
0	2	1	1	1	1	1	0	36	316	2429.77	1	1	2	4	5	5	4	4.5
0	1	1	1	1	1	1	1	36	316	2784.63	1	1	2	1.83333	2	2	2.16667	2
1	2	1	1	1	1	1	1	36	316	1470.86	0	1	1	5	5	5	5	5		5
1	1	1	1	1	1	1	1	36	316	1456.82	0	1	1	4.5	4.16667	4.33333	4.66667	4.41667
0	1	1	1	1	1	1	1	36	316	847.404	0	6	1	4	3.66667	3.5	3.33333	3.625
1	3	1	1	1	1	1	0	36	316	665.259	0	3	2	4.33333	4.33333	4.33333	4.33333	4.33333		4
1	2	1	1	1	1	1	1	36	316	603.289	0	3	2	4.5	4.66667	4.83333	4.66667	4.66667		4
1	1	1	1	1	1	1	1	36	316	685.895	0	3	2	5	5	5	5	5		4
0	1	0	1	1	1	1	0	36	316	18050.6	0	7	2		5	5	5	5
0	2	1	1	1	1	1	1	36	302	2435.3	0	1	2	3.16667	3.66667	3.33333	3.5	3.41667
0	2	0	0	0	0	0	0	36	302	1504.97	0	1	2							5
0	1	0	0	0	0	0	0	36	302	1643.72	0	1	2
0	1	0	0	0	0	0	0	36	302	1711.04	0	1
0	3	0	0	0	1	1	0	36	302	2834.05	0	1	2				3.66667	3.66667
0	2	1	1	1	1	1	1	36	302	2237.34	1	1	2	2.66667	2.83333	3	2.33333	2.70833
0	1	1	1	1	1	1	1	36	302	2737	2	1	1	3	3.33333	2	2	2.58333
1	2	1	1	1	1	1	1	36	302	1335.64	0	1	1	5	5	5	4.83333	4.95833
1	1	0	0	1	1	1	0	36	302	1390.34	0	1	1			3	3	3		5
0	2	1	1	1	1	1	1	36	302	1351.22	0	1	2	5	5	5	5	5
0	2	0	1	1	1	1	1	36	302	1351.22	0	1	2		4.66667	4.66667	5	4.77778
1	3	1	1	1	1	1	1	2	38	1678.77	0	2	2	4	5	5	5	4.75
1	3	1	1	1	1	1	1	2	38	3731.09	0	5	2	3.66667	4	3.83333	3.33333	3.70833
0	2	1	1	1	1	1	0	2	38	3827.28	0	2	2	3	4.5	3.5	2.83333	3.45833
1	1	1	1	1	1	1	1	2	38	4274.13	0	2	2	5	3	3.66667	5	4.16667
0	1	1	1	1	1	1	0	2	38	4906.09	0	2	2	4	4.33333	4.16667	4.33333	4.20833
0	3	1	1	1	1	1	0	2	38	4602.27	1	2	1	3.66667	3.83333	3.66667	3.66667	3.70833
1	3	1	1	1	1	1	1	2	38	1837.9	0	2	2	3.83333	4.83333	4.83333	3.83333	4.33333
0	3	1	1	1	1	1	0	2	38	926.635	0	6	2	3.5	4	5	5	4.375
1	2	1	1	1	1	1	1	2	38	1717.28	0	2	2	3.66667	3.66667	4.33333	3.16667	3.70833
0	2	1	1	1	1	1	1	2	38	9180.13	0	5	2	3.5	3.5	3.83333	3.5	3.58333
1	3	0	1	1	1	1	1	2	38	3868.26	0	5	2		4.83333	5	4.83333	4.88889
1	3	1	1	1	1	1	1	2	38	2339.7	0	6	1	3.5	3	3.16667	3.33333	3.25
1	3	1	1	0	1	1	1	2	38	2515.51	0	6	2	3.33333	4		3.5	3.61111
1	2	0	0	0	0	0	0	1	3	4663.19	0	3	2							5
1	3	1	1	1	0	1	1	28	193	8381.37	2	1	2	1	4	4		3
1	3	1	1	0	1	1	0	1	3	5487.64	0	3	1	3.5	3.5		3.66667	3.55556		3
1	1	0	1	0	0	1	0	1	3	4014.54	0	5	2		4.33333			4.33333
0	2	0	0	0	0	0	0	1	3	1379.26	0	3	2							5
1	2	1	1	1	1	1	1	1	3	9208.32	0	1	2	4.5	4	4.66667	4.33333	4.375
1	1	1	1	1	1	1	1	1	3	10340.7	1	1	2	3.83333	4.16667	4.5	3.83333	4.08333
0	2	1	1	1	1	1	0	36	311	1754.7	0	1	2	4	4	4	4	4
1	2	1	1	1	1	1	1	36	311	1940.57	0	1	2	1	1	1	1	1
1	3	0	1	0	0	1	1	36	311	1181.06	1	1	2		4			4
1	2	0	1	1	0	1	1	36	311	1071.04	0	1	2		4.5	4.16667		4.33333
1	1	1	1	0	1	1	1	36	311	1217.7	0	1	2	4.66667	4.33333		3.83333	4.27778
0	3	1	1		1	1	1	36	311	1073.79	1	1	2	2.33333	3.83333	3.66667	2	2.95833	1
1	1	1	0	0	1	1	0	36	311	1116.66	0	1	2	4			5	4.5
1	2	0	0	0	0	0	0	36	311	1080.62	1	1	2
0	1	0	0	0	0	0	0	36	311	1131.14	0	1	2
0	1	0	0	0	0	0	0	36	311	1994.96	0	1	2							5
0	3	1	1	1	1	1	0	36	311	1953.04	0	1	2	4	5	5	5	4.75
1	3	1	1	1	1	1	0	36	311	1137.12	0	1	1	2	2	2	2	2
0	2	1	1	0	1	1	1	36	311	987.648	0	1	1	5	3		3.5	3.83333
0	1	0	1	1	0	1	0	36	311	1122.88	0	1	2		4.16667	4.33333		4.25
1	3	0	1	1	0	1	1	36	311	1169.16	0	1	2		4.5	4.33333		4.41667
0	2	0	0	0	0	0	0	36	311	1081.36	0	1	2
0	1	0	0	0	0	0	0	36	311	1229.43	1	1	2							5
0	3	1	1	1	1	1	1	36	311	1184.45	1	1	1	2	3.5	3.33333	4.16667	3.25
0	2	1	1	1	1	1	1	36	311	1089.43	2	1	1	2.66667	2.83333	3.16667	3	2.91667
0	3	1	1	1	1	1	1	36	311	1343.33	0	1	1	4.66667	4.66667	4.66667	5	4.75
0	2	1	1	1	1	1	1	36	311	1218.19	2	1	1	5	5	5	4.83333	4.95833
0	1	0	0	0	1	1	1	36	311	1994.96	0	1	2				3.5	3.5
1	1	1	1	1	0	1	0	36	311	1865.49	0	1	2	4.5	5	5		4.83333
0	2	1	1	1	1	1	1	36	311	1107.51	1	1	2	4	3.66667	3.66667	3.83333	3.79167
1	2	1	1	1	1	1	1	36	311	1202.92	1	1	2	3.16667	5	4	3.83333	4
0	1	1	1	1	1	1	0	36	311	1081.3	0	1	1	3.33333	3.5	3.5	3.5	3.45833
0	3	1	1	1	1	1	0	36	311	2080.79	2	1	1	5	3.33333	4	4	4.08333
1	1	1	1	1	1	1	0	29	203	2982.92		1	2	4.83333	5	4.83333	4.83333	4.875
1	3	1	1	1	1	1	1	29	203	1617.02	0	1	2	2.66667	3.33333	3.83333	3	3.20833
0	1	0	0	0	0	0	0	29	203	1679.5	0	1	2
1	3	0	1	1	1	1	0	29	203	2875.7	0	1	2		4.16667	4.16667	4.16667	4.16667
0	1	0	1	1	0	1	0	29	203	2746.25	0	1	2		3.83333	3.83333		3.83333
0	3	0	0	0	0	0	0	29	203	1491.11	1	1	2
0	2	0	1	1	0	1	1	29	203	1497.94	0	1	2		4	4.16667		4.08333
0	3	0	0	0	1	1	0	36	286	1825.04	0	5	2				4.33333	4.33333
0	3	1	1	1	1	1	0	36	286	841.236	0	2	2	4.5	4.66667	4.66667	4.66667	4.625
1	1	1	1	1	1	1	1	36	286	1346.43	0	1	1	5	4.33333	5	5	4.83333
0	1	1	1	1	1	1	1	36	286	890.129	0	2	2	5	4.83333	5	5	4.95833
0	3	1	0	0	0	1	0	36	286	702.421	2	1	2	4				4
0	2	1	0	0	0	1	0	36	286	695.716	0	1	2	4.16667				4.16667
1	1	1	0	0	0	1	0	36	286	765.737	1	1	2	4.5				4.5
0	2	0	1	1	1	1	1	36	286	603.178	1	3	2		5	4.66667	4.5	4.72222		5
1	1	0	1	1	1	1	0	36	286	1305.21	0	1	2		3.66667	3.83333	3.83333	3.77778
0	3	0	1	1	0	1	0	36	286	363.471	1	3	2		3.66667	3.5		3.58333		3
1	1	1	1	1	1	1	0	36	286	377.985	0	3	1	3	3.83333	3.5	3.16667	3.375		4
1	3	1	1	1	1	1	0	36	286	811.537	1	2	1	3	2.66667	3	3	2.91667
1	1	0	0	0	0	0	0	1	23	6544.67	2	2	2
1	2	0	0	0	0	0	0	1	23	6396.17	0	2	2							5
0	1	0	1	1	0	1	0	1	23	6359.58	2	2	2		3.66667	4		3.83333
1	2	0	0	0	0	0	0	1	23	6815.52	2	2	1
0	1	0	0	0	0	0	0	1	23	1022.06	0	3	2							3
0	1	0	0	0	0	0	0	1	23	7679.44	0	2	2
0	2	0	0	0	0	0	0	1	23	4922.57	2	3	1							3
0	1	0	0	0	0	0	0	1	23	5981.17	0	2	2
1	3	0	1	0	1	1	1	1	23	4837.05	4	3	2		3.5		3.66667	3.58333		5
1	2	1	0	0	0	1	0	1	23	4449.03	2	3	1	4				4		3
1	1	1	1	1	1	1	1	1	23	6609.03	1	2	1	4	4	3	3.66667	3.66667
1	2	0	1	1	0	1	0	1	23	6410.2	2	2	1		3	4.16667		3.58333
1	2	0	0	0	0	0	0	1	23	6131.5	4	2	2
1	1	0	0	0	0	0	1	1	23	6946.42	0	2	2
1	2	0	0	0	0	0	0	1	23	1182.59	2	2	1
0	1	0	1	1	1	1	1	1	23	1298.81	2	2	2		4.66667	5	4	4.55556
0	1	0	0	0	0	0	1	1	23	1578.41	0	2	2
1	3	1	1	1	1	1	1	1	23	6137.02	4	2	2	4	4	4	3.66667	3.91667
0	2	1	1	1	1	1	1	1	23	6366.18	2	2	2	4	4	3.33333	4	3.83333
1	3	0	1	0	0	1	0	1	23	7287.13	2	2	1		5			5
1	3	0	0	0	1	1	1	1	23	6276.67	2	2	1				4	4
1	3	1	1	1	1	1	1	34	269	5322.14	0	3	2	5	5	5	5	5		5
0	1	1	1		1	1	1	34	269	11412.7	0	1	1	4.66667	4.66667	4.66667	4.16667	4.54167	1
0	2	1	1	1	1	1	0	34	269	1735.21	0	2	1	5	5	5	5	5
0	2	0	0	0	0	0	0	34	269	3275.64	0	1	2
0	3	1	1	1	1	1	1	34	269	4119.53	0	3	1	5	5	5	5	5		4
0	2	1	1	1	1	1	1	34	269	4131.88	0	3	2	4.66667	3.16667	3.16667	4.83333	3.95833		5
1	3	1	1	1	1	1	1	34	269	1624.69	0	3	2	3	2.5	3	2.66667	2.79167		3
0	3	1	1	1	1	1	1	34	269	728.447	2	3	2	5	5	5	4	4.75		4
0	1	1	1	1	1	1	1	34	269	526.392	0	6	2	4.66667	4.66667	4.66667	4.66667	4.66667		5
0	3	1	1	1	1	1	1	36	308	1048.08	0	3	2	3	5	5	3.66667	4.16667		5
0	2	1	1	1	1	1	1	36	308	964.003	0	3	2	4.83333	4.83333	4.83333	4.83333	4.83333		5
1	1	1	1	1	1	1	0	36	308	1076.55	0	3	2	4.33333	4	4	4.16667	4.125		5
1	2	1	1	1	1	1	0	36	308	7601.83	2	3	2	3	4	4.33333	5	4.08333		2
1	3	1	1	0	1	1	0	36	308	6992.02	2	3	2	3	3		3	3		2
1	1	1	1	1	1	1	1	36	308	7851.86	0	3	1	2.33333	4	5	3.66667	3.75		3
0	3	0	0	0	0	0	0	36	308	12020.8	2	3	1							2
0	1	1	1	1	1	1	1	36	308	28305.1	1	1	1	3.66667	3.66667	3.83333	4.5	3.91667
0	2	0	1	1	1	1	0	36	308	12700.9	0	3	2		1.33333	1.33333	1.33333	1.33333		3
1	2	1	1	1	1	1	1	36	308	4300.63	0	1		4	3	3	3	3.25
1	2	1	1	1	1	1	1	36	308	12201.5	0	3	2	2.33333	4.5	5	3	3.70833		3
0	3			0	0	0	0	36	308	12958.2	2	3	2		4.5			4.5	1	2
0	3	0	0	0	0	0	0	36	298	1261.86	0	1	2
1	1	1	1	1	1	1	1	36	298	1293.8	0	1	1	3	3.5	3.5	3.16667	3.29167
1	2	0	0	1	0	1	0	36	298	956.797	2	1	1			4.66667		4.66667
1	3	0	1	1	1	1	1	36	298	1060.16	0	1	2		3.83333	4.83333	3.16667	3.94444
0	1	1	1	1	1	1	1	36	298	1146.82	1	1	1	3	3.16667	3	3	3.04167		5
1	3	1	1	1	1	1	0	36	298	786.424	2	1	2	3	4	5	5	4.25
1	1	1	1	1	1	1	1	36	298	812.29	0	1	2	4.16667	4.66667	4.33333	4.33333	4.375
1	2	0	1	1	1	1	0	36	298	243.939	0	7	2		4.16667	5	4.66667	4.61111
0	1	1	0	0	1	1	0	36	298	720.698	0	1	2	3.5			4.33333	3.91667
1	3	1	1	1	1	1	1	36	298	1332.21	2	1	1	4	4	5	4	4.25
1	3	1	1	1	1	1	0	36	298	1237.23	0	1	1	4	4	4	4	4
0	1	1	1	1	1	1	1	36	298	528.944	0	3	2	2.16667	3.5	4.16667	3	3.20833		4
1	2	1	1	1	1	1	1	36	298	1105.55	4	1	1	1	1	1	1	1
1	3	1	1	1	1	1	1	36	298	1284.95	0	1	2	3.16667	3	3.16667	3.16667	3.125		5
0	1	1	1	1	1	1	0	36	298	1159.97	0	1	1	2.33333	3.83333	3	3.66667	3.20833
1	2	0	0	1	0	1	0	29	205	13226.6	0	1	2			4.33333		4.33333
0	1	1	1	1	1	1	1	29	205	12598.7	0	1	2	4.83333	4.5	4.83333	4.5	4.66667
0	3	1	1	1	1	1	1	29	205	2026.89	0	1	2	3.66667	3.83333	3.66667	3.66667	3.70833
0	1	0	0	1	1	1	1	29	205	2089.76	0	1	2			5	5	5		5
1	2	0	1	1	1	1	1	29	205	12133.7	0	1	1		4.16667	3.83333	4.83333	4.27778
1	2	1	1	1	1	1	1	29	205	3166.04	0	1	2	3.5	4.5	4.33333	4.16667	4.125
1	3	0	1	1	1	1	1	29	205	5580.18	0	3	2		3.83333	3.5	3.66667	3.66667		5
0	3	0	1	1	1	1	1	29	205	7643.85	0	1	2		4.33333	4.5	3.83333	4.22222
0	3	0	1	0	1	1	1	29	205	7752.87	0	1	2		3.83333		3.83333	3.83333
1	1	1	1	1	1	1	0	29	205	7851.53	0	1	2	4	4	4	4	4
1	1	0	1	1	0	1	0	29	205	3158.27	0	1			3.66667	3.5		3.58333
1	2	1	1	1	0	1	1	29	205	2966.2	0	1	2	4	4	4		4
0	1	0	1	1	0	1	1	29	205	13131.9	0	1	2		4.5	3.16667		3.83333		5
0	1	1	0	1	0	1	1	29	205	3632.95	0	1	2	4.16667		4		4.08333
1	2	1	0	1	1	1	1	29	205	15977.1	0	5	1	4.16667		2.66667	5	3.94444		5
1	2	0	1	1	1	1	1	29	205	3640.06	2	6	2		3.5	3.83333	3.16667	3.5
1	3	1	1	1	0	1	1	29	205	1868.74	0	1	2	3.66667	3.33333	3.83333		3.61111
1	2	0	0	0	0	0	0	29	205	1877.3	0	1	2
1	2	0	0	0	1	1	0	29	205	3171.03	0	1	2				4.66667	4.66667
0	1	1	1	1	1	1	1	29	205	9003.49	0	2	2	5	5	5	5	5		5
0	2	0	1	0	1	1	0	29	205	3330.34	1	1	2		5		4.83333	4.91667
0	2	0	0	0	0	0	0	29	205	2026.89	0	1	2
0	1	0	0	0	0	0	0	29	205	2007.54	0	1	2
1	3	1	1	1	1	1	0	29	205	1987.32	0	1	2	4.5	4.66667	4.66667	4.66667	4.625
1	2	1	1	1	0	1	0	29	205	1996.42	0	1	2	3.66667	3.66667	3.66667		3.66667
1	3	1	1	1	1	1	1	29	205	2015.67	0	1	2	3.5	3	4	3	3.375
0	2	0	1	1	1	1	0	29	205	1838.08	0	1	2		4.33333	5	4.33333	4.55556
1	3	1	1	1	1	1	1	29	205	7096.84	2	1	1	2	3	4.16667	3	3.04167
0	1	1	1	1	1	1	1	29	205	7068.24	2	1	1	3.5	3.66667	3.83333	2.16667	3.29167
0	3	1	1	1	1	1	0	4	47	2982.16	0	1	2	3.5	3.5	3.33333	2.16667	3.125
1	1	0	1	1	1	1	0	4	47	3020.11	0	1	2		4.16667	4.33333	4.16667	4.22222
0	2	1	1	1	1	1	1	4	47	2704.36	2	1	2	3.66667	3.66667	3.33333	3.16667	3.45833
0	2	1	1	1	1	1	1	4	47	2467.32	0	1	2		4.83333	4.83333	4.83333	4.83333
0	2	1	0	1	1	1	0	4	47	2704.36	0	1	1	5		5	5	5
1	2	1	1	0	1	1	1	4	47	10781.6	0	1	2	3	3		1	2.33333
0	2	1	1	0	1	1	1	4	47	2246.42	0	1	2	4.16667	3.66667		4.33333	4.05556
0	3	1	1	0	0	1	0	4	47	2716.4	0	1	2	2	4.16667			3.08333
1	2	1	1	1	1	1	1	4	47	2408.66	0	1	1	4.66667	4.83333	5	4.83333	4.83333
0	3	1	1	0	0	1	0	4	47	2532.9	0	1	2	2.83333	3.83333			3.33333
1	2	1	1	1	1	1		4	47	2530.41	0	1					4.5	4.5
0	1	1	1	1	1	1	0	4	47	1311.89	0	3	2	4	5	4.33333	4.5	4.45833		4
0	3	1	1	1	1	1	0	4	47	2587.03	0	1	2	4.66667	4.83333	4.83333	4.5	4.70833
1	2	0	1	1	1	1	1	17	124	4330.49	0	3	2		3.83333	4	4	3.94444		3
0	3	1	1	1	0	1	0	17	124	3047.82	1	6	2	4	4	4		4
0	2	1	1	1	1	1	1	17	124	2803.33	1	6	2	3.16667	3.33333	3.33333	3.66667	3.375
1	1	1	1	1	1	1	1	17	124	3130.63	0	6	2	2.66667	5	5	5	4.41667
0	3	1	1	1	1	1	1	17	124	2287.23	0	1	1	5		5	5	5
1	2	0	0	1	0	1	0	17	124	741.341	0	6	2			3.83333		3.83333
0	1	1	1	1	1	1	0	17	131	11210.4	0	1	2	3.16667	3.33333	3.5	3.5	3.375		5
0	1	0	0	0	0	0	0	17	131	10377.8	0	1	2
0	2			1		1	0	17	131	4270.56	0	1	2	3.33333	4.33333			3.83333	1
1	1	0	1	1	1	1	1	17	131	4828.41	0	1	2		3.66667	3.66667	3.66667	3.66667
1	3	1	1	1	1	1	1	17	131	11474.5	0	1	2	4.33333	4.83333	3	4	4.04167
0	3	0	0	0	0	0	0	30	216	3235.69	0	3	2							4
1	1	1	1	1	1	1	0	30	216	3773.11	0	1	2	4.16667	4.5	4.5	4.33333	4.375		4
0	2	1	1	1	0	1	0	30	216	1725.22	1	3	2	4	4	3.66667		3.88889		4
1	1	0	0	0	0	0	0	30	216	2752.22	0	3	2							4
0	3	0	1	0	0	1	0	30	216	3248.81	2	3	2		3.33333			3.33333		3
1	3	1	1	0	1	1	0	30	216	2677.46	0	3	1	2.83333			4.66667	3.75		4
0	3	1	1	1	1	1	1	30	216	3190.2	1	3	1	3.66667	3.66667	3.5	4.83333	3.91667		3
1	3	0	0	0	1	1	0	30	216	1564.74	2	3	2				3.5	3.5		4
1	2	1	1	1	1	1	0	30	216	1826.77	1	3	2	3	2.83333	3.16667	2.83333	2.95833		3
1	3	0	1	1	1	1	0	30	216	1803.75	0	3	1		4.16667	4	4	4.05556		4
0	1	1	1	1	1	1	1	30	216	2053.38	0	3	1	3	4.33333	5	2.5	3.70833		3
0	1			1		1	0	30	216	2866.6	1	3	1	3.66667		3.4	2.5	3.18889	1	3
0	1	1	1	1	1	1	0	30	216	649.895	0	3	1	4	4	4	4	4		3
1	2	1	1	1	1	1	1	30	216	2894.8	0	3		3.66667	3.66667	3.66667	4	3.75		3
0	2	0	0	0	0	0	0	30	216	1614.01	0	3	2							2
0	3	0	1	1	1	1	0	30	216	1902.44	1	3	2		5	5	4	4.66667		3
1	3	1	1	1	1	1	0	30	216	2898.08	2	3	1	3.66667	3.33333	3.16667	2.33333	3.125		3
0	1	1	1	0	0	1	0	30	216	2727.18	1	3	1	3	4.5			3.75		4
0	3	0	1	1	1	1	0	30	216	3190.2	1	3	2		4.16667	4.16667	4.16667	4.16667		4
0	1	0	1	0	0	1	0	30	216	2972.33	0	3	2		5			5		4
1	1	0	0	0	0	0	0	30	216	2993.4	0	3	2							2
1	3	1	1	1	1	1	1	30	216	1616.27	2	3	1	2.5	5	4.66667	2.5	3.66667		4
0	1	0	0	0	0	0	0	30	216	1792.76	1	3	2							4
1	2	1	1	0	0	1	0	30	216	2756.83	2	3	2	3.5	4			3.75		4
0	1	0	0	0	0	0	0	30	216	1425.7	2	3	2							2
0	1	0	0	0	0	0	0	30	216	1685.12	1	3	2							3
1	3	1	1	1	1	1	0	30	216	1734.79	2	3	2	4	5	5	5	4.75		3
1	1	0	1	1	1	1	1	30	216	1905.15	0	3	1		4	4	5	4.33333		4
1	3	0	1	1	1	1	0	30	216	2356.77	0	2	2		5	4.66667	5	4.88889
0	3	0	0	1	0	1	0	30	216	1155.71	0	6	2			3		3		4
1	3	0	1	1	0	1	0	30	216	1360.9	0	6	2		4	4		4		3
1	3	1	1	1	1	1	1	30	216	1663.68	2	3	2	4.5	5	5	4.66667	4.79167		4
0	2	1	1	1	0	1	0	30	216	1689.58	0	3	2	5	5	5		5		3
1	1				1	1	1	30	216	2016.94	2	3	1	2	4.66667	4.8	5	4.11667	1	3
0	3	1	1	1	1	1	0	30	216	2958.78	1	3	1	2	4	3.33333	4	3.33333		4
1	2	1	1	1	1	1	0	30	216	1645.08	1	3	1	4.5	4.83333	4.66667	4.66667	4.66667		4
1	1	0	1	1	0	1	0	30	216	2053.68		3	2		3	3		3		4
0	3	0	0	0	0	0	0	17	127	2024.39	0	1	1
1	1	1	1	0	1	1	0	17	127	2050.15	1	1	1	2.33333	1		4	2.44444
1	1	1	1	1	1	1	1	17	127	1945.35	1	1	1	3.33333	3	3.66667	3.33333	3.33333
0	1	1	1	1	1	1	1	17	127	1876.16	0	1	1	4	4.16667	4.66667	4.16667	4.25
0	2	1	0	1	0	1	1	17	127	1774.67	0	1	2	5		5		5
0	1	0	1	0	0	1	0	17	127	1807.27	0	1	2		3.83333			3.83333
1	2	1	1	1	1	1	1	17	127	1998.26	0	1	2	3.16667	4	3.66667	4.16667	3.75
0	1	1	1	0	1	1	1	17	127	2074.7	1	1	2	4.16667	4.16667		3	3.77778
0	1	1	1	1	1	1	0	17	127	2159.67	0	1	2	2.66667	3.5	3.83333	3.16667	3.29167
0	1	1	1	1	1	1	1	17	127	859.121	0	3	2	4	4.66667	4.5	4.83333	4.5		4
1	2	1	1	1	1	1	1	17	127	1655.08	0	1	2	4.66667	4.83333	5	4.83333	4.83333
1	2	1	1	1	1	1	1	17	127	1798.36	0	1	1	3.16667	3.16667	3	2.5	2.95833
0	1	1	1	1	1	1	1	17	127	2055.99	0	1	2	4.83333	4.66667	4.83333	4.83333	4.79167
0	2	1	1	1	1	1	1	17	127	13943.1	0	1	2	3	3.5	3.5	3.16667	3.29167
0	3	1	1	1	1	1	1	17	127	1882.29	1	1	2	5	4	4	4	4.25
0	3	0	1	0	0	1	0	17	127	2160.39	0	1	2		3.83333			3.83333
0	1	0	1	1	1	1	1	17	127	2170.28	0	1	2		3.66667	3.83333	3.83333	3.77778
0	1	1	1	0	0	1	0	17	127	1922.52	1	1	2	3.5	3.33333			3.41667
0	2	1	1	1	1	1	0	17	127	2187.69	1	1	1	3.66667	4.5	3.66667	3.33333	3.79167
1	2	1	1	1	1	1	0	17	127	2376.15	1	1	1	3.33333	3.83333	3.16667	4	3.58333
0	1	1	1	1	1	1	1	36	292	4413.34	0	1	1	4.33333	4	5	4.83333	4.54167
1	3	1	1	1	1	1	0	36	292	6461.77	2	1	1	2.66667	3	2.83333	2.33333	2.70833		5
0	1	1	0	1	1	1	0	36	292	6794.86	0	1	2	5		5	5	5
1	3	1	1	1	1	1	0	36	292	772.342	2	6	1	3.16667	3.33333	2.16667	2.16667	2.70833		5
0	2	1	1	0	0	1	0	36	292	769.23	2	6	1	1.66667	5			3.33333
0	3	1	1	1	1	1	1	36	292	2214.27	0	1	2	3	3.5	3	3	3.125		5
1	2	1	1	1	1	1	1	36	292	2025.36	2	1	2	4.66667	3.83333	4.66667	4.66667	4.45833
1	2	1	1	1	1	1	1	36	294	3478.76	0	2	2	5	5	5	5	5		5
1	2	0	0	0	0	0	0	36	294	3478.76	0	2	2
0	2	1	1	1	1	1	0	36	294	57563.3	0	1	2	3.66667	3.83333	3.66667	3.83333	3.75
0	1	0	0	0	0	0	0	36	294	59131.4	1	1	1
0	1	1	1	0	1	1	1	36	294	61553.2	0	1	2	4.16667	3.66667		3.83333	3.88889
0	1	1	1	1	1	1	1	36	294	6141.26	0	1	2	5	5	5	5	5
1	1	1	1	1	1	1	1	36	307	19751.4	1	1	1	3.16667	3.16667	2.5	3.16667	3		5
1	2	1	1	1	1	1	1	36	307	2359.63	2	1	2	5	5	4.16667	5	4.79167
1	1		1	0	0	1	0	36	307	24227.7	0	1	2		5			5	1	5
0	2	1	1	1	1	1	0	36	307	1317.25	1	1	2	4.33333	4.5	4.5	4.66667	4.5
0	3	1	1	1	1	1	1	36	307	1214.72	0	3	1	3.83333	4.33333	4.33333	3.83333	4.08333		5
1	2	0	1	1	1	1	0	36	295	3779.86	0	1	2		3.33333	4	3	3.44444
0	2	1	1	1	1	1	1	36	295	3446.85	0	1	1	3.33333	3.5	3.16667	3.5	3.375
1	1	1	1	1	1	1	1	36	295	28168.5	0	1	2	5	3	1	5	3.5		5
1	2	0	0	1	0	1	0	36	295	28260.8	0	1	1			3.33333		3.33333
0	2	0	1	0	0	1	0	36	295	1796.64	0	1	2		3.16667			3.16667
1	1	0	0	0	0	0	0	36	295	1859.86	0	1	2
1	1	1	1	0	1	1	1	36	290	672.373	1	2	1	3.33333	3		3.16667	3.16667
0	3	1	1	1	1	1	0	36	290	722.783	0	2	2	5	5	5	5	5
1	1	0	1	1	1	1	0	36	290	755.865	1	1	2		3.66667	3	4	3.55556
0	2	1	0	0	1	1	0	36	290	733.124	0	1	2	5			5	5		5
1	2	0	1	1	1	1	0	36	290	730.171	0	1	2		3.16667	3.16667	3.33333	3.22222
0	3	1	1	1	1	1	1	36	290	606.591	0	1	2	3.5	3.83333	3.66667	4	3.75
0	1	1	1	0	1	1	0	36	290	609.369	0	1	2	3.33333	3.16667		3.66667	3.38889
1	3	0	1	1	1	1	1	36	290	733.124	0	1	2		4	3.83333	3.83333	3.88889
1	1	0	0	0	0	0	0	36	290	755.865	0	1	2
1	2	1	1	1	1	1	1	36	290	1144.59	0	1	2	4.5	4.83333	4.66667	4.66667	4.66667
0	2	1	0	1	1	1	0	36	290	431.505	0	2	2	4.66667		4.16667	4.16667	4.33333
1	3	1	0	0	0	1	0	36	290	427.159	0	2	2	3.66667				3.66667
0	3	1	1	1	1	1	1	30	235	423.627	2	3	2	5	5	5	5	5		5
1	2	1	1	1	1	1	1	30	235	423.21	0	3	2	3.5	4.16667	3.83333	4.33333	3.95833		5
0	2	1	1	1	1	1	1	30	235	733.531	0	3	2	5	5	5	5	5		5
1	2	0	0	0	1	1	0	30	235	2505.18	0	5	2				3.16667	3.16667
0	1	1	1	1	1	1	1	30	235	2330.37	0	3	2	4.16667	4.5	4.66667	4.33333	4.41667		3
0	2	1	1	1	0	1	1	30	235	2247.74	0	3	2	5	5	5		5		3
0	3	0	1	1	0	1	0	30	235	1595.85	1	3	2		5	5		5		3
1	3	0	1	0	1	1	1	30	235	1609.64	0	3	2		4.66667		4.66667	4.66667		3
1	2	1	1	1	1	1	1	30	235	1459.7	0	3	2	3.66667	5	4.66667	5	4.58333		4
1	1	0	1	1	1	1	0	30	235	3624.21	0	1	2		4.16667	4	4	4.05556		4
0	1	0	1	0	1	1	1	30	235	1668.82	0	3	2		3.66667		3.83333	3.75
0	2	1	1		1	1	0	30	235	1867.51	0	1	2	5	5	5	5	5	1	5
0	2	1	1	1	1	1	1	30	235	2397.84	0	5	1	4.5	4.5	4.66667	4.66667	4.58333
1	3	1	1	1	1	1	0	30	235	1619.99	0	1	1	5	5	5	3.83333	4.70833
0	3	1	1	0	1	1	1	30	235	406.392	0	6	1	3.5	5		4.16667	4.22222
1	1	0	1	1	0	1	0	36	320	4656.69	0	2	2		5	5		5
0	2	1	1	1	1	1	1	36	320	2476.53	0	6	2	3.5	3.33333	3.83333	3.33333	3.5
1	2	1	1	1	1	1	1	36	320	2486.55	0	6	2	2.16667	2.83333	2.66667	2.66667	2.58333
0	1	1	1	1	1	1	0	36	288	20146.2	0	2	2	4	4	4	4	4
1	1	1	1	1	1	1	1	36	288	18509.5	0	2	2	5	5	5	5	5
1	2	1	1	1	1	1	1	36	288	33106.6	0	1	1	5	5	5	5	5
0	2	1	1	1	1	1	1	36	288	11281.4	2	2	2	4	5	4	5	4.5
1	2	1	1	1	1	1	1	36	288	11111.8		2	1	5	4.83333	5	5	4.95833
0	1	1	1	1	1	1	1	36	288	19440.4	1	1	1	5	5	4.66667	5	4.91667
0	3	0	1	0	1	1	0	36	288	1291.2	0	2	2		4.33333		4.33333	4.33333
1	3	1	1	1	1	1	0	36	288	1316.17	2	2	2	5	5	5	5	5
0	1	1	1	1	1	1	1	24	176	16962.7	0	2	1	5	4.66667	5	4.66667	4.83333
1	2	1	1	1	1	1	1	24	176	1908.6	0	3	2	5	5	5		5		5
1	2	1	0	1	1	1	1	24	176	6379.36	0	3	2	4.66667		5	3.66667	4.44444		2
1	2	1	1	1	1	1	0	24	176	5942.71	0	3	2	3.16667	3	3.5	3	3.16667		3
0	3	0	1	1	0	1	1	36	301	1091.94	0	2	2		5	4.33333		4.66667
0	1	0	1	1	1	1	0	36	301	603.907	0	7	2		5	5	5	5
1	2	1	1	1	1	1	1	36	301	7552.63	2	3	1	3	5	5	4.83333	4.45833		4
0	2	1	1	1	1	1	1	36	301	7522.2	2	3	1	5	5	4.33333	4	4.58333		4
1	3	1	1	1	1	1	0	36	301	9456.77	0	2	2	1	5	5	5	4
0	2	1	1	1	1	1	1	36	301	9645.06	0	2	1	5	5	5	5	5
1	2			1		1	0	36	301	8698.15	1	2	1	4.33333	4.33333	4.33333	5	4.5	1
0	2	1	1	1	1	1	1	36	301	3070.44	2	1	1	2.83333	3.66667	3.66667	3.33333	3.375
1	2	1	1	1	1	1	1	36	301	612.636	2	7	2	5	5	5	5	5
1	1	0	1	0	1	1	1	36	301	1249.64	0	2	2		3.83333		4.5	4.16667
1	2	1	1	0	1	1	0	36	301	10806.1	0	2	1	3	3		3	3
0	1	1	1	1	1	1	0	36	301	11311.4	0	2	1	4	4	4.16667	3.66667	3.95833		5
0	2	1	1	0	1	1	0	36	301	922.023	0	3	2	4.66667	5		5	4.88889		3
1	1	0	1	1	1	1	0	36	301	908.164	0	3	2		4	3.83333	3.66667	3.83333		4
1	1	0	1	0	1	1	1	36	301	945.358	0	3	2		4.5		4.66667	4.58333		4
1	3	0	1	1	1	1	1	36	301	7747.22	2	2	1		4	4	5	4.33333
0	2	1	1	1	1	1	1	36	301	4350.05	0	6	2	3.66667	3.66667	3.66667	3.66667	3.66667
0	2	1	1	1	0	1	0	36	301	3944.83	0	7	2	4.16667	5	5		4.72222
1	1	1	1	1	1	1	0	36	301	8002.03	0	2	2	1	1	1	1	1		5
0	1		1	0	0	1	0	36	301	8146.57	0	2	2
1	2	0	0	1	0	1	1	2	35	2357.19	0	5	2			5		5
0	3	1	1	0	1	1	0	2	35	2409.64	0	1	2	3.16667	3.66667		3.16667	3.33333
0	1	1	1	1	1	1	1	2	35	787.562	0	6	2	2.83333	3	4	4	3.45833
0	3	1	1	1	1	1	1	2	35	661.596	2	6	2	2	1.66667	2.83333	1.83333	2.08333
1	2	0	1	1	1	1	1	2	35	596.644	1	6	2		2.5	2.66667	2.16667	2.44444
0	1	0	1	1	1	1	0	2	35	1981.8	0	1	2		4.33333	4.33333	3.33333	4
1	2	1	1	1	1	1	1	2	35	2124.98	0	1	2	3.33333	3.83333	4	3.16667	3.58333
1	1	1	1	1	1	1	1	2	35	1838.4	2	1	1	5	4.83333	4.83333	4.83333	4.875
0	1	0	0	0	0	0	0	2	35	2260.67	0	1	2							4
0	3	1	1	1	1	1	1	2	35	2409.64	0	1	1	3	3.66667	3.83333	3.33333	3.45833
0	2	1	1	1	1	1	1	2	35	2488.9	0	1	1	5	5	5	5	5
0	3	1	0	1	0	1	0	2	35	12287	0	1	2	4		4.33333		4.16667
1	1	0	1	1	1	1	0	2	35	12620.8	0	1	2		4.66667	3.83333	4.5	4.33333
0	2	0	0	0	1	1	1	2	35	1866.45	0	1	2				4.66667	4.66667
0	3	1	1	1	1	1	1	2	35	2092.29	0	1	2	4.83333	3.83333	3.33333	3.83333	3.95833
1	2	1	1	1	1	1	1	2	35	1913.79	2	1	2	3.66667	3	3.16667	4.16667	3.5
0	1	1	1	1	1	1	1	2	35	2187.96	0	1	2	4.33333	4.83333	5	4.66667	4.70833
0	3	1	1	1	1	1	1	2	35	2481.94	1	5	2	2.66667	4.66667	4.5	4.5	4.08333
0	2	1	1	1	1	1	1	36	292	1264.56	0	1	2	3.83333	3.5	3.5	2.83333	3.41667
1	1	0	1	1	1	1	0	36	292	1293	0	1	2		3.33333	3.16667	3.5	3.33333
0	3	0	0	1	1	1	0	36	292	1372.69	1	1	2			5	4.16667	4.58333		5
0	2	1	1	1	1	1	0	36	292	419.708	1	6	2	3.83333	3.16667	3.66667	3.83333	3.625
1	1	1	1	1	1	1	0	36	292	1319.04	1	1	2	5	5	5	5	5
0	3	0	1	1	1	1	0	36	292	1181.48	2	1	1		4.83333	5	5	4.94444
0	1	1	1	1	1	1	1	36	292	1220.34	0	1	1	3.83333	3.83333	4	4	3.91667
0	3	0	0	0	1	1	0	36	292	1054.64	1	1	2				3.5	3.5
1	2	0	0	0	0	0	0	36	292	1053.61	0	1	2
0	2	0	1	1	1	1	1	36	292	1107.23	0	1	2		5	5	4.16667	4.72222
0	1	0	0	0	1	1	0	36	292	1152.58	0	1	2				4	4
0	2	1	1	1	1	1	0	2	28	2078.34	1	1	1	4	4.16667	4.16667	4	4.08333
0	3	1	1	1	1	1	0	2	28	2621.3	0	1	2	4	4	4	4	4
1	1	1	1	1	1	1	1	2	28	2692.52	0	1	2	3	2.66667	3	3.16667	2.95833
0	1	1	1	1	1	1	1	2	28	2459.24	0	1	1	4.83333	4.5	4.33333	4.33333	4.5
0	3	0	1	1	1	1	0	2	28	1076.88	2	3	1		4.66667	3	4	3.88889		5
1	3	0	1	1	1	1	0	2	28	2162.55	3	1	1		3.83333	4.16667	4.16667	4.05556
0	3	1	1	1	1	1	1	2	28	2030.4	2	1	1	4	2	2	3.16667	2.79167
1	2	0	1	0	0	1	1	2	28	1999.88	1	1	1		1.66667			1.66667
0	2	1	1	1	1	1	1	2	28	2411.02	0	1	1	5	4.33333	4.16667	4.33333	4.45833
1	2	1	1	1	1	1	1	2	28	2202.26	0	1	2	3.83333	3.33333	5	3.66667	3.95833
0	1	0	1	1	1	1	1	2	28	2093.38	0	1	2		4	4.33333	4	4.11111
1	3	1	1	1	1	1	1	2	28	2019.15	1	1	2	3.33333	4.33333	4.33333	3.83333	3.95833
0	2	0	1	0	0	1	0	17	136	9691.34	0	2	1		4.83333			4.83333
1	1	0	1	1	1	1	0	17	136	11129.5	0	2	2		5	5	4.83333	4.94444		1
0	2	1	1	1	1	1	1	17	136	7957.63	1	3	1	3.5	4.33333	4	4	3.95833		3
0	1	1	1	1	1	1	0	17	136	8181.88	0	3	1	3.66667	4.33333	4.16667	4	4.04167		4
0	1		1		1	1	0	17	136	8283.54	0	3	1	4.83333	4.83333	4.83333	4.83333	4.83333	1	4
1	3	1	1	1	1	1	1	17	136	10002.6	0	2	1	3.33333	3.66667	4	4	3.75
1	2	1	1	1	1	1	1	3	44	18052.1	1	1	2	4	4	3	4	3.75
1	2	1	1	1	1	1	0	3	44	7225.99	2	1	1	3	3	3	3	3
0	1		1	1		1	1	3	44	7196.88	2	1	1	2.83333	3	3	3	2.95833	1
0	1	1	1	1	1	1	0	3	44	19915	1	1	1	5	5	5	5	5
1	2	1	1	1	1	1	1	3	44	19447.5	4	1	1	4.83333	4.33333	4.5	5	4.66667
0	2	1	1	1	1	1	1	3	44	19160.6	0	1	1	4.66667	4.66667	4.33333	4.66667	4.58333
0	2	1	0	0	1	1	1	3	44	6700.04	1	1	1	4			3.66667	3.83333
1	1	1	0	0	1	1	0	3	44	2235.01	1	6	1	4			3.66667	3.83333
0	3	1	1	1	1	1	1	3	44	6637.47	2	1	1	3.83333	3.66667	2.83333	3.83333	3.54167
1	2	1	1	1	1	1	1	3	44	6537.7	0	1	1	2.83333	4	4	3.5	3.58333
1	2	1	1	1	1	1	0	23	174	376.281	2	3	2	4.66667	4.66667	4.66667	4.66667	4.66667		4
0	3	1	1	1	1	1	1	23	174	411.377	0	3	2	4.66667	4.66667	4.66667	4.66667	4.66667		4
0	3	0	1	1	1	1	0	23	174	469.349	2	3	2		4	4	4.33333	4.11111		4
0	2	1	1	1	1	1	1	23	174	431.698	1	3	2	3.16667	3.66667	4	2.16667	3.25		4
0	1	0	1	1	1	1	0	23	174	427.782	0	3	2		4.16667	4.16667	3.66667	4		4
0	1	1	1	1	1	1	1	23	174	427.74	0	3	2	5	5	5	5	5		4
0	2	1	1	1	1	1	1	23	174	376.225	1	3	2	4	4	5	5	4.5		4
0	1	1	1	1	1	1	1	23	174	3164.18	1	3	2	4.16667	4.33333	4.83333	4	4.33333		5
0	2	1	1	1	1	1	1	23	174	1598.76	0	3	1	3.16667	4	3.66667	3.83333	3.66667		5
0	1	1	1	1	1	1	1	23	174	1688.59	0	3	1	4.16667	5	5	4	4.54167		4
0	3	1	1	1	1	1	1	23	174	2024.08	1	3	2	3.5	3.66667	3.5	3.5	3.54167		3
1	2	1	1	1	1	1	1	23	174	1993.65	0	3	2	4.33333	4.33333	4.5	4.33333	4.375		3
0	1	1	1	1	1	1	0	23	174	2192.24	0	3	2	3.33333	3.33333	5	3.5	3.79167		4
0	1	0	1	0	0	1	0	23	174	745.182	0	3	2		4.66667			4.66667		3
0	3	1	0	1	1	1	0	23	174	1956.46	1	3	2	5		4	5	4.66667		4
1	1	0	1	1	1	1	0	23	174	2005.97	0	3	2		4.33333	4.33333	4.5	4.38889		3
0	2	1	1	1	1	1	1	23	174	768.838	2	3	2	3.66667	3.66667	3.66667	3.83333	3.70833		4
1	2	1	1	1	1	1	1	23	174	1522.82	0	3	2	5	4.83333	4.16667	4.83333	4.70833		3
0	2	1	1	1	1	1	0	23	174	1628.13	2	3	2	4	4	4	4	4		3
0	3	0	1	1	0	1	1	23	174	3913.67	0	1	2		5	5		5
1	2	1	1	1	1	1	1	23	174	1882.04	0	3	2	4.5	4.83333	4.66667	4.83333	4.70833		3
1	1	1	1	0	1	1	0	23	174	1927.28	0	3	1	1	1		1	1		2
0	1	0	0	1	0	1	0	23	174	1951.23	1	3	2			1		1		2
0	2	1	1	1	1	1	1	23	174	1884.47	0	3	2	4.33333	4	4	4.16667	4.125		4
1	1	1	1	1	1	1	1	23	174	2104.49	0	3	2	5	5	5	5	5		4
1	1	1	1	1	1	1	1	23	174	2130.63	0	3	2	5	5	5	5	5		3
1	1	1	1	1	1	1	1	23	174	2104.49	0	3	1	3	3	3	3	3		2
0	2	0	1	0	0	1	0	23	174	3408.09	0	3	2		5			5		4
0	2	1	1	1	1	1	0	23	174	3163.2	1	3	2	4.33333	4.66667	4.5	4.33333	4.45833		4
1	1	0	1	1	1	1	1	23	174	3431.84	0	3	2		3.83333	4.16667	4.33333	4.11111		4
0	3	1	1	1	1	1	1	23	174	721.453	2	3	2	4	4.33333	4.5	4.83333	4.41667		4
1	2	0	0	0	0	0	0	23	174	1941.36	2	3	2							4
1	1	0	0	0	1	1	0	23	174	2207.19	0	3	2				3.16667	3.16667		3
0	3	1	1	1	1	1	0	14	113	414.233	2	3	1	3.5	4	4.16667	4	3.91667		5
1	1	0	1	1	1	1	1	14	113	2397.47	0	3	2		5	4	5	4.66667		5
1	2	0	1	1	1	1	1	14	113	2157.46	0	3	1		5	5	5	5		4
1	1	1	1	1	1	1	1	14	113	1308.5	0	3	2	3.5	3.83333	3.83333	3.66667	3.70833		3
1	1	0	1	1	1	1	0	14	113	1362.09	0	3	2		4.66667	3.83333	5	4.5		3
0	2	1	1	1	1	1	1	14	113	1139.44	1	1	2	5	4.33333	4.33333	4.83333	4.625
0	3	1	1	1	1	1	0	14	113	2595.28	0	3	2	4	4	3.83333	4	3.95833		3
0	1	0	0	0	0	0	0	14	113	2641.89	1	3	2							4
1	1	1	1	1	1	1	1	14	113	2420.93	0	3	1	3.5	3.5	3.5	3.5	3.5		3
1	2	1	1	1	1	1	0	14	113	2220.75	1	3	2	4	4.66667	3.83333	4.83333	4.33333		4
0	2	1	1	1	1	1	1	14	113	2444.59	2	3	1	2.33333	3.33333	3.33333	2.5	2.875		4
1	1	1	1	1	1	1	0	14	113	2152.16	0	3	2	4.16667	4.66667	4.83333	4.66667	4.58333		4
0	1	1	1	1	1	1	1	14	113	1390.65	0	3	2	4.33333	4.5	4	3.66667	4.125		4
0	1	0	1	1	1	1	0	14	113	1447.61	0	3	2		4.66667	5	4.83333	4.83333		4
0	1	0	0	1	0	1	1	14	113	5250.19	0	1	2			4.66667		4.66667		3
0	3	0	0	0	1	1	0	14	113	1309.79	0	3	2				4	4		3
1	2	0	1	1	1	1	0	14	113	1308.5	0	3	2		2.66667	3.16667	2.33333	2.72222		3
0	1	0	0	0	0	0	0	14	113	475.603		3	2							4
0	2	1	1	1	1	1	1	24	178	926.533	1	1	2	4	5	5	4.16667	4.54167
0	2	0	1	1	1	1	0	24	178	1044.56	0	3	2		5	5	5	5		4
0	3	1	1	1	1	1	1	24	178	30721.3	0	1	1	3.5	2.83333	2.66667	3.33333	3.08333
1	2	0	1	1	1	1	0	34	267	6055.15	2	1	2		4	4	4	4
1	1	1	1	1	1	1	1	34	267	6884.26	0	1	1	3.83333	4	4	4	3.95833		4
1	2	1	1	1	1	1	1	34	267	13543.1	2	1	1	5	5	5	4.83333	4.95833
0	2	1	1	1	1	1	1	34	267	4024.47	1	6	2	4.5	4.83333	4.66667	4.16667	4.54167
0	3	1	1	0	1	1	1	34	267	3357.17	2	3	2	5	4		5	4.66667		4
0	3	1	1	1	1	1	0	34	267	3405.05	2	3	1	3.83333	4.83333	5	3.83333	4.375		4
1	3	0	1	1	1	1	1	18	138	3304.08	0	1	2		4	3.83333	4	3.94444
1	3	1	1	1	1	1	0	18	138	9939.03	0	1	1	5	4.83333	5	5	4.95833
0	2	1	1	1	1	1	1	18	138	2953.38	1	1	1	3.83333	3.66667	3.83333	3.83333	3.79167
1	2	1	1	1	1	1	1	18	138	2763.72	1	1	2	3.33333	4.33333	4.16667	4.16667	4
1	3	0	1	1	1	1	1	36	287	794.678	0	1	2		4	4.66667	4	4.22222		5
0	3	1	1	1	1	1	1	36	287	776.797	2	1	1	3.66667	4.5	4.83333	3.83333	4.20833
0	2	0	1	1	1	1	1	36	287	221.307	0	3	2		3.83333	4	4.5	4.11111		4
1	3			1	1	1	1	36	287	516.769	0	1	2	3.66667	4.16667	4	3	3.70833	1
0	1	1	0	0	0	1	0	36	287	514.687	0	1	2	5				5
1	2	1	1	0	1	1	1	36	287	182.654	2	6	2	3	1		1	1.66667
0	1	1	1	1	1	1	1	36	287	404.311	0	4	1	5	5	5	5	5
1	1	1	0	0	1	1	0	36	287	529.27	0	1	1	4			4.83333	4.41667
0	2	1	1	1	1	1	0	36	287	522.619	0	1	1	3.33333	3.5	3.5	3.16667	3.375
1	2	0	0	0	1	1	0	36	287	530.613	0	1	2				3	3
0	2	0	1	1	1	1	0	36	287	533.568	0	1	2		5	5	4.33333	4.77778
0	2	1	1	1	1	1	1	36	287	448.616	0	1	1	5	4.83333	4	4	4.45833
0	1	1	1	1	1	1	1	36	287	510.044	0	1	1	3.66667	3.66667	4	3.83333	3.79167
1	2	1	1	1	1	1	0	36	287	464.994	1	1	2	4	4	4	4	4
1	1	1	1	1	1	1	1	36	287	522.177	0	1	1	5	5	5	5	5
0	2	1	1	1	1	1	0	36	287	419.966	0	1	2	3.83333	3.66667	3.66667	3.66667	3.70833		5
1	3	1	1	1	1	1	1	36	287	454.064	2	1	2	3.16667	4	4	3.5	3.66667
1	3	0	1	1	1	1	0	30	238	1750.5	2	3	1		5	5	5	5		4
1	2	0	0	0	0	0	0	30	238	1733.79	0	3	2							5
1	3	1	1	0	1	1	1	30	238	1206.1	0	7	2	2	4.33333		4	3.44444
0	3	1	1		1	1	1	30	238	1230.11	0	6	2	3	4	4.33333	4	3.83333	1
0	1	1	1	1	1	1	0	30	238	1252.71	0	6	2	3.83333	3.66667	3.66667	3.83333	3.75
1	3	1	1	1	1	1	1	30	238	2865.41	0	3	2	4.16667	3.5	3.5	4.33333	3.875		4
0	2	1	1	1	1	1	0	30	238	433.883	0	2	2	5	5	4.66667	4.83333	4.875		4
1	2	0	1	1	1	1	1	30	238	2042.38	0	6	1		4	4	4	4
1	3	0	1	1	1	1	1	30	238	1706.93	2	3	2		3.5	3.83333	3.5	3.61111		3
1	2	1	1	1	1	1	1	30	238	1823.17	1	3	2	3.33333	3.66667	3.66667	4	3.66667		4
0	1	0	1	1	1	1	0	30	238	1884.99	0	3	2		4.83333	5	5	4.94444		3
0	1	1	1	1	1	1	1	30	238	583.551	0	3	2	3.5	3.83333	3.5	3.5	3.58333		4
0	2	1	1	1	1	1	1	30	238	1477.36	0	3	2	4	4	4	4	4		4
0	1	1	1	1	1	1	0	30	238	1679.65	0	3	1	3.66667	4.16667	4	3.83333	3.91667		5
1	1	1	1	1	1	1	1	30	238	616.469	1	3	2	5	5	5	5	5		3
1	3	1	1	1	1	1	1	30	238	1635.69	0	3	1	2	5	4	5	4		5
0	1	1	1	1	1	1	0	30	238	1675.01	1	3	1	3.66667	5	5	5	4.66667		5
0	3	1	1	1	1	1	0	30	238	581.033	0	3	2	4	5	5	5	4.75		5
0	2	1	1	1	1	1	0	30	238	419.284	0	2	1	3.33333	4	4	4.5	3.95833
0	3	1	1	1	1	1	1	30	238	419.284	0	2	1	3.66667	3.66667	3.5	4	3.70833
0	1	1	1	1	1	1	1	30	238	426.985	1	2	1	3.5	4.83333	4.33333	4.16667	4.20833
1	3	1	1	0	0	1	0	30	238	4389.95	1	1	2	3.83333	4.33333			4.08333
1	2	1	1	1	1	1	1	30	238	1826.27	0	3	2	4.16667	4	4	4.5	4.16667		5
0	1	1		1		1	0	30	238	1200.69	1	1	2	2.83333	3.33333	3	3.33333	3.125	1
0	2	1	1	1	1	1	1	30	238	398.91	0	7	1	4.5	4	3.66667	3.83333	4
1	2	0	1	1	1	1	0	30	238	4459.06	1	4	2		4	4.5	3.5	4		5
0	3	1	1	1	1	1	0	30	238	1574.16	0	3	2	3	3	3	3	3		4
0	2	1	1	1	1	1	0	30	238	1596.61	0	3	2	3	3.33333	3	3	3.08333		4
0	2	1	1	1	1	1	1	30	238	1581.37	0	3	2	3.33333	3	3	3.33333	3.16667		4
0	1		1	1		1	0	30	238	1646.13	0	3	2	3.5	3.33333	3.33333	3.33333	3.375	1	4
0	1	1	1	1	1	1	1	30	238	342.423	2	3	2	3.5	3.5	3.66667	3.5	3.54167		4
0	3	1	1	1	1	1	0	30	238	1242.83	2	1	2	3	3.16667	3	3	3.04167
1	3	0	0	0	0	0	1	30	238	3814.57	2	1	2			3.83333	4.66667	4.25
0	1	0	1	1	1	1	1	30	238	4097.03	0	1	2		3.83333	4	3.83333	3.88889
0	1	0	1	1	1	1	0	33	263	791.296	0	1	2		4.66667	4.5	4.66667	4.61111
1	1	1	1	1	1	1	1	33	263	514.41	0	1	2	3.16667	5	5	4	4.29167
1	1	1	1	1	1	1	0	33	263	520.801	0	1	2	4	2.83333	3	3.33333	3.29167
0	1	1	1	1	1	1	1	33	263	453.238	1	1	1	3.83333	3.83333	3.83333	3.83333	3.83333
1	3	0	1	1	1	1	1	33	263	6980.29	0	1	1		3.5	4	3	3.5
0	3	0	1	1	1	1	0	33	263	1011.72	2	5	1		5	5	4	4.66667
0	3		1		1	1	1	33	263	465.325	0	1	2	3.5	3.16667	3.16667	3.16667	3.25	1
0	1	1			1	1	1	33	263	480.63	0	1	2	3.16667	3.83333	3.83333	3.83333	3.66667	1
1	2	0	1	0	1	1	0	33	263	459.704	0	1	2
0	1	1	0	1	1	1	1	33	263	470.754	0	1	2	3.83333		4	3.83333	3.88889
0	2	0	0	0	0	0	0	33	263	500.639	1	1	2
1	1	0	1	0	0	1	0	33	263	497.866	0	1	2		4.33333			4.33333		5
0	2	0	1	1	1	1	0	33	263	833.022	2	1	2		3	4	3.5	3.5
0	3	0	1	1	0	1	0	33	263	476.603	2	1	2		5	5		5
1	2	1	1	1	1	1	0	33	263	455.315	0	1	2	4	4	4	5	4.25
0	1	1	1	1	1	1	0	33	263	476.603	0	1	2	4.66667	2	5	4.5	4.04167
0	2	1	1	1	0	1	0	33	263	406.822	0	1	1	3.66667	3.83333	3.83333		3.77778
1	3	0	0	0	1	1	0	33	263	439.854	0	1	1				3	3
0	1	1	1	1	1	1	1	33	263	462.527	0	1	1	4.83333	4.83333	4.83333	4.66667	4.79167		5
0	2	1	1	1	1	1	1	33	263	879.795	0	1	1	2.66667	5	5	4	4.16667
1	1	0	1	1	1	1	0	33	263	491.756	0	1	2		4.66667	4.5	3.83333	4.33333
0	1	1	1	1	1	1	1	33	263	6836.65	0	3	2	5	5	5	5	5		4
0	3	0	1	1	1	1	1	33	263	523.702	0	1	2		4.66667	5	4.66667	4.77778
0	2	1	1	1	1	1	1	33	263	460.63	0	1	2	4.66667	3.66667	4	4	4.08333
1	2	1	1	1	1	1	1	33	263	437.905	0	1	1	5	5	5	5	5
1	3	1	1	1	1	1	1	33	263	373.372	0	3	2	5	5	4	5	4.75		4
1	3	1	0	1	0	1	0	33	263	761.855	0	1	1	4		5		4.5
1	2	1	1	1	1	1	1	33	263	458.078	0	1	2	4	4.16667	4	4	4.04167
0	1	1	1	1	1	1	1	33	263	517.276	0	1	2	3.5	3.83333	3.66667	3.5	3.625
1	1	1	1	1	1	1	1	33	263	768.166	0	1	2	1.16667	2.33333	2	1.16667	1.66667
1	2	1	1	1	1	1	1	33	263	879.925	2	1	1	3	3.83333	3.66667	3.66667	3.54167
1	2	1	1	1	1	1	1	36	316	1426.17	1	1	2	3.66667	3.5	3.33333	3.33333	3.45833
1	1	0	1	1	0	1	0	36	316	915.511	0	1	2		3.33333	3.16667		3.25
0	2	1	1	1	1	1	1	36	316	809.736	1	1	2	2.16667	4.66667	4.66667	3.83333	3.83333
0	2	0	1	1	1	1	1	36	316	291.578	2	6	2		4.16667	4.5	3.16667	3.94444
1	1	0	1	1	1	1	1	36	316	295.289	2	6	2		3.16667	4	4	3.72222
1	2	0	1	1	1	1	1	36	316	1279.02	0	1	1		4	3.83333	4	3.94444
1	3	0	1	0	1	1	1	36	316	808.834	0	1	1		5		4.16667	4.58333
0	2	1	0	0	0	1	1	36	316	748.094	0	1	2	5				5
0	1	1	1	1		1	0	36	316	1523.33	0	1	2	5	5	5	5	5	1	5
1	1	1	1	1	1	1	0	36	316	812.539	0	1	1	5	5	5	5	5
0	1	1	1	1	1	1	1	36	316	817.064	2	1	1	4.33333	4.33333	4.33333	4.33333	4.33333
1	2	1	1	1	1	1	1	36	316	1617.56	1	1	1	3.5	5	5	5	4.625
0	1	0	1	0	0	1	0	36	316	1455.09	0	1	1		3.66667			3.66667
0	3	1	1	1	1	1	0	36	316	1408.76	0	1	1	4	4.33333	4.33333	4.66667	4.33333
1	2	1	0	0	1	1	0	36	316	1176.77	0	1	2	3.5			4	3.75		5
1	3	0	1	1	0	1	0	36	316	820.19	0	1	2		3.83333	3.66667		3.75
1	1	1	1	1	0	1	1	36	316	823.947	1	1	2	5	4	3.66667		4.22222
1	2	1	1	1	1	1	1	36	316	746.693	0	1	2	5	5	5	5	5
0	1	1	1	1	1	1	1	36	316	1478.6	2	1	1	5	5	5	4.33333	4.83333
1	3	1	1	1	1	1	0	36	316	1446.55	0	1	2	5	5	5	5	5
0	2	1	1	1	1	1	1	36	316	1531.82	0	1	2	5	5	4.83333	5	4.95833
1	2	1	1	1	1	1	1	36	316	1531.93	0	1	1	5	5	5	5	5		5
1	2	0	1	0		1	0	36	316	1444.03	4	1	1	4	4			4	1
1	1	1	1	1	1	1	1	36	316	1470.55	1	1	1	3.83333	5	5	4.83333	4.66667		5
1	1	1	1	1	1	1	1	36	316	1488.82	2	1	1	4.33333	5	3.66667	4.33333	4.33333
1	2	0	1	0	1	1	0	36	316	780.983	0	1	2		4.33333		4.16667	4.25
0	3	1	1	1	0	1	0	36	316	785.333	2	1	1	5	5	5		5
0	3	1	1	1	1	1	1	36	316	1472.33	0	1	2	5	5	5	5	5
1	2	0	0	0	1	1	0	36	283	1092.52	1	1	1				3.83333	3.83333
1	1	0	0	0	0	0	0	36	283	1077.15	0	1	2
0	3	1	1	0	0	1	1	36	283	915.764	1	1	2	3.66667	3.66667			3.66667
1	2	1	1	1	1	1	1	36	283	837.637	1	1	2	3.33333	3.66667	3.5	3.5	3.5
1	1	1	1	1	1	1	1	36	283	940.645	0	1	1	3.16667	2.5	3	2.83333	2.875
0	3	1	1	1	1	1	1	36	283	929.578	2	1	1	5	5	5	5	5
0	2	1	1	1	1	1	1	36	283	855.008	2	1	1	3.16667	3	2.83333	3.16667	3.04167
1	2	0	1	0	1	1	1	36	283	1000.78	0	1	2		4		3.83333	3.91667
1	1	0	0	0	1	1	0	36	283	1024.84	0	1	2				3.5	3.5
0	1	1	1	1	1	1	1	36	283	1119.07	0	1	2	5	5	5	5	5
0	2	1	0	1	0	1	1	36	283	1482.48	1	1	1	3.5		4.33333		3.91667
1	2	1	1	1	1	1	1	36	283	1384.09	0	1	2	3.83333	4	4	3.83333	3.91667
0	3	1	1	1	1	1	1	36	283	970.27	1	1	1	3.83333	5	5	4	4.45833
0	1	1	1	1	1	1	1	36	283	1000.37	0	1	1	3.5	3.5	3.5	3.5	3.5
0	3	1	1	1	1	1	1	36	283	970.058	0	1	1	2.5	4.5	4.33333	4	3.83333
1	2	0	1	1	1	1	1	36	283	876.392	0	1	1		4.5	4.83333	3.66667	4.33333
1	1	0	0	0	1	1	0	36	283	912.285	0	1	2				4.33333	4.33333
1	3	1	1	1	1	1	1	36	283	1808.97	0	1	2	5	5	5	5	5
1	1	1	1	1	1	1	1	36	303	8551.82	0	6	2	4	4	4	4	4
1	3	1	1	1	1	1	0	36	303	2161.39	0	1	2	5	5	5	5	5
0	3	1	1	1	1	1	1	36	303	2356.41	2	1	2	3.5	4.5	4.16667	4	4.04167
1	3	1	1	1	1	1	0	36	292	13111.5	0	2	2	4.83333	4.83333	5	4.83333	4.875
0	3	0	0	1	1	1	0	36	292	1284.26	0	2	1			1.33333	2.33333	1.83333
0	2	1	1	1	1	1	0	36	292	1342.98	0	2	1	4	4.5	4.16667	4.16667	4.20833
0	1	1	1	1	1	1	1	36	292	730.288	0	6	1	2.83333	3.33333	2.33333	2.66667	2.79167
1	1	1	1	1	1	1	1	36	292	1335.54	2	2	1	4.66667	4.66667	4.66667	4.5	4.625
0	3	1	1	0	1	1	1	36	289	454.962	2	1	2	4	4		3.83333	3.94444
0	3	1	1	0	1	1	1	36	289	461.451	2	1	2	4	4		4	4
1	2	1	1	1	1	1	0	36	289	188.221	3	3	2	3.5	3.66667	4	3.83333	3.75		5
0	2	1	1	1	1	1	1	36	289	457.046	2	1	2	4.66667	4.33333	4.66667	3.83333	4.375
0	1		1			1	0	36	289	152.889	0	7	2	4.33333		4.33333	4.33333	4.33333	1
1	1	0	0	1	0	1	1	15	119	4955.16	1	3	2			3.83333		3.83333		5
1	2	1	1	1	1	1	1	15	119	2589.5	0	1	2	4.33333	4.16667	4.33333	4.33333	4.29167
0	3	1	1	1	1	1	1	15	119	2557.88	0	1	2	5	5	4.66667	5	4.91667
0	1	0	1	1	1	1	1	15	119	2642.01	0	1	1		3.83333	4.33333	4.66667	4.27778
0	2		1	1	0	1	0	15	119	3253.63	0	6	2		4	4		4
1	3	1	1	1	1	1	1	15	119	5546.76	0	1	1	3.83333	4.83333	4.5	4	4.29167
1	1	0	0	1	0	1	0	15	119	2532.31	0	1	2			4.66667		4.66667
0	3	1	1	1	1	1	0	15	119	1525.62	2	1	1	3.83333	3.83333	3.83333	3.83333	3.83333
1	1	1	1	1	1	1	1	15	119	509.842	2	7	1	5	4	4	5	4.5		5
0	3	1	1	1	1	1	1	15	119	2504.02	2	1	2	3	4.83333	4.33333	2.16667	3.58333
1	3	1	0	0	1	1	1	15	119	1437.73	0	1	2	4.66667			2.5	3.58333
0	3	1	1	1	0	1	0	36	312	5815.61	2	1	1	3.5	5	4.16667		4.22222
0	3	1	1	1	1	1	1	36	312	34753.4	2	7	1	1	3.83333	4	2.83333	2.91667
0	2	1	1	0	0	1	0	23	170	1329.22	0	1	2	2.33333	3.83333			3.08333		4
1	3	1	1	1	1	1	1	23	170	1272.42	0	1	2	3.16667	3.16667	3.16667	3.16667	3.16667
0	3	1	1	1	1	1	1	23	170	1649.51	0	1	1	5	5	5	4.66667	4.91667
1	2	1	1	1	0	1	1	23	170	204.145	0	6	2	5	5	5		5
0	1	1	1	1	1	1	1	23	170	282.656	0	3	2	3.16667	3.33333	3.66667	2.5	3.16667
1	1	1	1	1	1	1	1	23	170	646.93	0	1	2	3.16667	3.16667	3.16667	3.16667	3.16667
0	2	0	0	0	0	0	0	36	282	3792.07	0	1	1
0	3	1	1	1	1	1	1	36	282	3645	2	1	1	3.33333	5	4.66667	4	4.25
1	1	0	1	1	0	1	0	36	282	3658.55	1	1	2		5	5		5
1	1	0	1	0	1	1	0	36	282	3014.26	0	1	2		4.83333		5	4.91667
1	3	0	1	0	1	1	0	36	282	3488.66	1	1	2		1.5		3	2.25
0	1	1	1	1	1	1	1	36	282	1908.29	0	1	2	4	4	4	4	4
1	3	1	1	1	1	1	1	36	282	1840.63	0	1	2	3.16667	3.33333	3.83333	3.66667	3.5
0	2	1	1	1	1	1	0	36	282	755.429	1	3	2	3.66667	3.83333	3.83333	3.66667	3.75		5
0	2	1	1	0	1	1	0	36	282	755.429	0	3	2	4	4		4	4		5
0	1	1	1	1	1	1	0	36	282	3477.64	0	1	2	4.66667	5	5	4.66667	4.83333
1	1		0	0	0	0	1	36	291	2054.12	2	1	1						1
1	2	1	1	1	1	1	0	36	291	2253.74	1	1	1	3.33333	3.5	4	3.83333	3.66667
0	2	0	1	0	1	1	1	36	291	1747.23	2	1	1		2		3.5	2.75
0	1	1	1	1	1	1	0	36	291	1785.63	1	1	2	1	1	1	1	1
0	3	1	1	1	1	1	0	36	291	998.099	1	1	1	4	5	5	4	4.5
0	2	1	1	1	1	1	1	36	291	1002.67	2	1	1	5	5	5	1	4
0	1	1	1	1	1	1	0	36	291	623.655	2	6	1	3	3	4	3.16667	3.29167
1	2	1	1	1	1	1	0	36	291	1074.69	0	1	1	5	5	5	5	5
0	1	1	1	1	1	1	0	36	291	503.943	1	3	1	3	3	3	3.66667	3.16667		5
0	2	0	0	0	0	0	0	36	291	1144.22	1	1	2
1	1	0	1	1	1	1	1	36	291	1184.49	0	1	2		4.16667	4	4.5	4.22222
1	1	1	0	1	1	1	1	36	291	999.255	0	2	2	2.33333		3.5	3.16667	3
0	2	1	1	1	1	1	1	36	291	1073.85	2	1	2	4.66667	5	5	5	4.91667
0	2	0	1	1	0	1	0	36	291	1172.85	2	1	1		4.33333	4.16667		4.25
1	1	0	0	0	0	0	0	36	291	1199.23	0	1	1
1	2	1	1	1	1	1	1	36	291	962.525	1	1	2	2.66667	2.16667	2.16667	2	2.25
1	1	1	1	1	1	1	1	36	291	1080.89	1	1	1	2.66667	2.5	3	3	2.79167
0	2	0	1	1	1	1	0	36	291	1814.58	2	1	2		4.33333	4.33333	3.33333	4
1	3	1	1	1	1	1	1	36	291	1838.41	0	1	1	2.66667	2.66667	2.66667	2.66667	2.66667
0	2	1	1	1	1	1	1	36	291	1807.91	1	1	1	4.83333	4.16667	4.83333	4.83333	4.66667		4
1	1	0	1	1	1	1	1	36	291	2018.99	0	1	1		5	1	5	3.66667
0	2	1	1	1	1	1	1	36	291	1274.76	0	1	2	4.83333	5	5	3.66667	4.625
0	1	1	1	1	1	1	1	36	291	1326.97	0	1	2	3.66667	3.66667	3.66667	3.16667	3.54167
0	3	1	1	1	1	1	1	9	88	1019.76	0	3	1	4.16667	4.16667	4.16667	4.66667	4.29167		3
0	2	0	1	1	1	1	0	9	88	1024.43	0	3	2		4.5	4.66667	4.5	4.55556		4
0	2	1	1	1	1	1	1	9	88	17348.2	0	3	2	3	3	3	3.5	3.125		4
0	2	0	0	0	0	0	0	9	88	20224.9	0	3	2							3
0	2	1	1	1	1	1	0	9	88	962.436	0	3	2	4	4	4	4	4		4
0	1	0	0	0	0	0	0	9	88	1094.22	0	3	2							4
1	1	1	1	1	1	1	1	9	88	23973.7	0	5	2	4	4	4	4	4
1	3	1	1	1	1	1	1	9	88	23864.4	0	5	2	4	4	4	4	4
0	3	1	1	1	1	1	1	30	242	18862	0	3	2	3.5	3.5	3.5	3.5	3.5		4
1	1	1	1	1	1	1	0	30	242	21538	0	3	2	3.66667	3.83333	3.66667	3.66667	3.70833		4
0	1	0	1	1	1	1	1	30	242	39925.7	0	2			5	5	5	5		5
0	3	1	1	1	1	1	0	30	242	17937.4	2	3	1	4.33333	4.16667	4.16667	4.16667	4.20833		5
0	2	0	1	1	1	1	0	30	242	33136.2	0	3	1		5	4.83333	5	4.94444		3
0	1	1	1	1	1	1	0	30	242	41010.6	0	2	2	5	5	5	4.66667	4.91667
0	2	0	0	0	0	0	1	36	314	927.349	0	1	1
1	1	1	1	1	1	1	0	9	88	1146.44	1	3	2	4	4	5	4	4.25		4
0	2	0	0	0	0	0	0	9	88	15572.2	0	3	2							3
0	1	1	1	1	1	1	1	9	88	15995.9	0	3	2	4	4	4	4	4		3
1	2	1	1	0	1	1	0	30	242	17658	1	3	2	3.5	4		3.83333	3.77778		4
1	1	0	0	0	1	1	0	30	242	21773.3	0	3	2				4.16667	4.16667		4
0	1	1	0	0	1	1	0	30	242	42450.2	0	2	2	1			1.83333	1.41667
1	3	1	1	1	1	1	1	30	242	31453.6	2	3	1	4.33333	4	4	4.16667	4.125		4
0	3	1	1	1	1	1	1	30	242	27770.3	0	2	2	5	5	4.83333	5	4.95833
0	1	0	0	0	0	0	0	36	314	525.212	1	1	2			5		5
1	3	0	0	0	0	0	0	30	242	19603	1	3	2							3
0	2	0	1	1	1	1	0	30	242	21953.2	1	3	1		4	3.83333	4	3.94444		3
0	3	1	1	1	1	1	1	30	242	31954.2	0	3	2	3	3	2.83333	3.33333	3.04167		4
1	1	1	1	1	1	1	1	9	88	1927.84	0	3	1	5	4.66667	5	5	4.91667		3
0	1	0	1	0	0	1	0	36	314	965.448	1	1	2		4.33333			4.33333
0	1	1	1	1	1	1	0	9	88	1583.75	0	4	2	1	1.66667	2.66667	1	1.58333
1	3	1		1		1	1	9	88	725.305	0	6	2	4	5	4.83333	4.83333	4.66667	1
0	1	0	0	0	1	1	0	9	88	25000.3	0	2	2				3.33333	3.33333
1	1	1	1	1	1	1	1	9	88	24821.1	1	2	2	4	4	4	4	4
1	3	1	1	1	1	1	1	9	88	1147.57	2	3	2	4	4	4	4	4		3
0	2	1	1	1	1	1	0	9	88	1055.52	2	3	2	4	4	4	4	4		3
0	3	1	1	1	1	1	1	9	88	1862.55	0	3	2	4	5	3	5	4.25		3
0	1	1	1	1	1	1	0	9	88	6573.77	0	5	2	4.5	4.16667	4.66667	4.66667	4.5		4
0	3	0	0	0	0	0	0	36	314	552.391	2	1	2
1	2	0	0	0	0	0	0	36	314	557.166	0	1	2
1	1	0	0	0	0	0	0	36	314	577.648	1	1	2							5
1	1	1	1	1	1	1	1	9	88	30126.1	0	5	2	4	4	4	4	4
0	1	0	1	1	0	1	1	9	88	31360	1	5	2		4	4		4
0	2	0	1	0	1	1	1	36	314	530.29	0	1	1		5		5	5
1	1	1	1	0	1	1	1	36	314	548.951	2	1	1	4	5		4	4.33333
0	1	0	0	0	0	0	0	36	314	1202.72	0	1	2
0	3	0	1	1	1	1	0	36	299	542.34	1	1	2		3.66667	3.5	3.66667	3.61111
1	2	1	1	1	0	1	1	36	299	272.584	2	3	2	3.66667	3.83333	4.16667		3.88889		5
0	1	1	0	0	1	1	0	36	299	570.2	0	1	1	3.66667			4.5	4.08333
1	1	1	1	1	1	1	0	36	299	356.323	0	2	1	4.66667	4.66667	4.66667	4.33333	4.58333
0	3	1	1	1	1	1	1	36	299	319.954	1	1	1	3.83333	3.83333	4	4	3.91667
1	2	1	1	1	1	1	1	36	299	315.144	0	1	1	3.66667	3.83333	3.83333	4.33333	3.91667
0	2	1	1	1	1	1	1	36	299	103.103	1	6	1	3.5	3.66667	3.66667	3.66667	3.625
0	3	1	1	1	1	1	0	36	299	113.037	0	6	2	5	5	5	5	5
0	2	1	1	1	1	1	1	36	299	112.926	0	6	2	4.16667	3.83333	3.83333	4	3.95833
0	2	0	0	0	0	0	0	36	310	354.32	2	3	1							4
1	1	1	1	1	1	1	1	36	310	976.517	0	4	1	4.66667	4.66667	5	4.33333	4.66667
0	3	1	1	1	1	1	1	36	310	1536.26	0	1	2	4.66667	4.66667	4.66667	4.66667	4.66667
1	2	0	1	1	1	1	0	36	310	385.392	2	3	1		4	3	3.83333	3.61111		5
0	2	0	1	1	1	1	0	36	310	571.628	0	3	2		4	4	4	4		5
0	1	1	0	0	1	1	0	36	310	1340.82	0	1	1	2.5			3.5	3
0	3	1	1	1	1	1	1	36	310	624.164	1	3	2	4.83333	5	4.83333	4.83333	4.875		4
0	1	1	1	1	0	1	1	36	310	1530.27	0	1	2	4.16667	4.16667	4.16667		4.16667		5
1	2	1	1	1	1	1	0	36	310	374.711	0	3	2	3.83333	5		4.16667	4.33333		2
1	1	1	1	1	1	1	1	36	310	385.271	0	3	2	3.66667	3.66667	3.66667	3.5	3.625		2
0	3	1	1	1	1	1	1	36	310	358.037	0	3	2	3.66667	3.83333	4.33333	3.83333	3.91667		5
1	2	0		0		0	0	36	310	322.887	0	3	2		3.83333			3.83333	1	4
0	1	1	1	1	1	1	1	36	310	692.13	0	3	1	3.33333	3.5	3.16667	3.33333	3.33333		4
0	1	1	1	1	1	1	0	36	310	241.949	1	6	1	2	3.5	4.83333	3.66667	3.5
0	1	0	0	0	1	1	0	36	310	251.858	0	6	2				2.33333	2.33333
0	3	1	1	1	1	1	1	36	310	335.723	2	3	2	5	5	5	5	5		5
0	2	1	1	1	1	1	1	36	310	332.518	1	3	2	3.33333	3.66667	3.83333	3.83333	3.66667		5
0	2	1	1	1	1	1	1	36	310	450.288	2	2	1	3.66667	4.5	4.66667	4	4.20833		4
0	1	1	1	1	0	1	1	36	310	353.038	1	3	1	4	5	4		4.33333		4
1	1	1	1	1	1	1	1	36	310	464.421	0	2	1	1	2	2	2	1.75
1	2	1	1	1	1	1	1	36	284	3130.44	0	1	2	4	4.33333	4	4	4.08333
1	1	1	0	1	0	1	0	36	284	3258.65	0	1	2	5		4.66667		4.83333		5
1	2	0	0	0	0	0	0	36	284	2655.04	0	1	1
0	2	1	1	1	1	1	1	36	284	2665.63	0	1	2	3.5	3.5	3.33333	3.66667	3.5
0	1	1	1	1	1	1	0	36	284	2993.44	2	1	2	4.33333	4.33333	3.83333	3.83333	4.08333
0	3	1	1	1	1	1	0	36	284	3136.92	2	1	2	5	5	4	5	4.75
0	3	1	1	1	1	1	1	36	284	848.311	1	6	2	4.5	3.66667	4	3.83333	4
1	2	0		1	0	1	0	36	284	775.939	0	6	2			4		4	1
0	2	1	1	1	1	1	1	36	284	3094.23	0	1	1	3.5	3.5	3.33333	3.5	3.45833
0	3	1	1	1	0	1	1	36	284	2998.77	0	1	2	3	4	5		4
1	2	1	0	0	0	1	0	36	284	2742.94	0	1	2	4.16667				4.16667
1	1	0	0	0	0	0	0	36	284	2689.04	0	1	2
1	2	0	1	1	0	1	0	36	284	2534.13	0	1	2		4.5	4.5		4.5
0	1	0	0	0	0	0	0	36	284	2861.61	0	1	2
0	3	1	1	1	0	1	0	36	284	56399.3	3	1	1	2.66667	2.83333	1.83333		2.44444
0	3	1	1	1	1	1	1	36	284	2613.03	1	1	1	2.16667	3.83333	3.83333	3.33333	3.29167
1	3	0	1	1	0	1	1	36	284	973.816	0	6	1		5	5		5
1	2	1	1	1	1	1	0	36	284	987.705	0	6	1	1.33333	2	5	5	3.33333		5
1	2	0	0	0	0	0	0	36	284	3006.86	0	1	2
0	3	1	1	1	1	1	0	36	284	3052.75	1	1	1	3	4	4	3	3.5		5
0	1	1	1	1	1	1	1	36	284	3108.82	0	1	1	3	3.66667	4.33333	2.16667	3.29167
0	2	1	1	1	1	1	0	36	284	2820.36	1	1	1	3.66667	3.83333	4	3.66667	3.79167
0	1	1	1	1	1	1	0	26	184	2472.2	1	1	2	4	4	3.83333	4	3.95833
1	1	1	1	1	1	1	1	26	184	11823.2	0	1	2	4.33333	5	4.66667	4.33333	4.58333
0	1	1	1	1	1	1	1	26	184	1426.7	0	1	2	3.5	3.83333	4.16667	4.66667	4.04167
1	2	1	0	1	1	1	1	26	184	2624.16	2	1	2	4.66667		4.66667	4.66667	4.66667
0	2	1	1	1	1	1	0	26	184	1254.88	0	1	2	5	4	4.16667		4.38889
1	2	1	1	1	1	1	0	26	184	1281.92	0	1		5	5	5	5	5
0	2	1	1	1	1	1	1	26	184	1180.25	2	1	2	3	4	4	3	3.5
1	3	1	1	1	1	1	1	31	249	10313.9	2	3	2	3.5	3.66667	3.83333	3.5	3.625		4
0	3	1	1	1	1	1	0	31	249	9911.31	0	3	2	3.5	3.83333	4.16667	2.33333	3.45833		3
0	2	0	0	0	0	0	0	31	249	7195.8	1	3	2							4
0	3	1	0	0	1	1	0	36	317	33678.2	2	1	1	3.33333			3	3.16667
1	1	1	1	1	1	1	1	36	317	3014.15	3	1	1	3	3	3	3	3
1	2	0	0	0	1	1	0	36	317	5793.59	2	1	1				4.25	4.25
1	2	0	0	0	0	0	0	36	317	4398.88	0	1	2
0	1	1	1	0	1	1	1	36	320	1497.59	0	1	2	4.66667	4.83333		4.83333	4.77778
0	2	1	1	1	1	1	1	36	320	733.078	0	3	2	3.83333	3.83333	4	3.83333	3.875		5
0	1	0	0	0	0	0	0	36	320	952.948	0	1	2							5
0	3	1	1	1	1	1	1	36	320	411.503	1	7	2	5	5	5	3.83333	4.70833
0	2	0	1	1	1	1	0	36	320	959.667	0	1	2		4	4	4.16667	4.05556
1	3	0	0	0	0	0	0	36	320	963.549	0	1	2
0	2	0	1	1	0	1	1	36	320	1384.62	2	1	2		4.83333	4.33333		4.58333
1	2	1	1	1	1	1	1	36	320	875.169	0	1	1	4.5	4.5	4.66667	4.83333	4.625
0	3	1	1	1	1	1	1	36	320	883.604	0	1	2	1.5	3	1.5	1.33333	1.83333
0	3	1	1	1	1	1	1	36	288	1805.96	0	2	2	5	3.66667	3	5	4.16667
1	3	0	1	1	1	1	0	36	288	1821.57	2	2	2		5	5	5	5
1	2	0	0	0	0	0	0	36	288	1380.83	0	3	2							5
1	2	0	1	1	0	1	0	36	288	12291.2	0	2	2		4	3.83333		3.91667
0	1	1	1	1	1	1	0	36	288	14052	0	2	2	3				3
1	3	0	1	1	1	1	1	30	214	2170.97	0	3	2		5	5	5	5		3
1	2	0	1	1	1	1	0	30	214	1996.82	0	3	2		5	5	4.16667	4.72222		4
0	3			1	1	1	1	30	214	7487.43	0	1	2	5	4.66667	4.66667	4.16667	4.625	1
0	1	1	1	1	1	1	0	30	214	2026.95	0	3	2	2.83333	5	5	3.66667	4.125		2
1	3	0	1	1	0	1	0	30	214	1979.37	0	3	2		3.33333	5		4.16667		2
0	2	0	0	1	0	1	0	30	214	4951.04	1	1	2			5		5		3
0	2	1	1	1	1	1	1	30	214	2226.86	0	3	2	3.33333	3.83333	4	3.66667	3.70833		4
0	1	1	1	1	1	1	1	30	214	2295.94	0	3	2	4	3.83333	3.83333	4.16667	3.95833		4
1	3	0	1	1	0	1	1	30	214	825.168	2	3	2		5	5		5		1
1	1	0	0	0	0	0	1	30	214	2236.76	0	7	1
1	2	1	1	1	1	1	1	30	214	4278.51	0	1	2	4.83333	3.66667	3.83333	5	4.33333
0	2	1	1	1	1	1	1	30	214	2476.07	0	6	1	3.66667	3.5	3.33333	3.5	3.5
0	2	0	0	0	1	1	0	30	214	3046.1	0	1	2				3.33333	3.33333
1	3	1	1	1	1	1	1	30	214	1877.82	0	1	1	5	5	5	5	5
1	2	1	1	1	1	1	1	30	214	1727.18	0	1	1	5	5	5	5	5
1	1	1	1	1	1	1	1	30	214	1963.68	0	1	1	5	5	4.33333	5	4.83333
0	2	0	0	0	1	1	0	30	214	2501.7	1	1	2				3.83333	3.83333
1	3	0	1			1	1	16	123	1459.74	2	1	1			3	3	3	1
0	3	1	1	1	1	1	1	16	123	817.987	2	1	2	5	5	5	5	5
0	1	1	1	1	1	1	1	16	123	844.891	0	1	2	4	5	5	4.83333	4.70833
0	3	0	0	0	0	0	0	16	123	798.299	0	1	2
0	1	1	1	0	1	1	1	16	123	834.8	0	1	2	4.66667	4.83333		4.83333	4.77778
1	3	1	1	1	0	1	0	16	123	1444.52	0	1	2	5	5	5		5
0	1	1	1	1	1	1	1	16	123	1564.36	0	1	2	4.33333	4.66667	4.83333	4.66667	4.625
1	1	0	0	0	0	0	0	16	123	853.193	0	2	2
1	3	0	0	1	0	1	1	16	123	778.448	0	1	2			4		4
1	2	1	1	1	1	1	1	16	123	716.001	2	1	2	3.83333	3.83333	3.66667	4.16667	3.875
0	1	1	1	0	1	1	0	16	123	818.575	0	1	2	3.16667	3		3.16667	3.11111
0	3	1	1	1	1	1	1	16	123	893.694	1	2	2	3.83333	4.5	4.66667	3.66667	4.16667
0	2	0	1	1	1	1	1	16	123	24560.6	0	5	1		4	3.16667	4	3.72222
1	1	0	0	0	0	0	0	16	123	787.045	0	1	2
0	2	1	1	1	1	1	0	16	123	930.542	0	1	2	4.5	4.33333	4.5	4.33333	4.41667
1	2	1	1	1	1	1	1	16	123	1271.61	0	1	2	3.33333	3.5	3.33333	3.33333	3.375
0	2	1	1	1	1	1	1	16	123	18964.5	0	1	1	5	5	5	5	5
0	2	1	1	1	1	1	1	16	123	1170.76	0	1	1	5	5	4.5	5	4.875
0	2	1	1	1	1	1	1	16	123	897.787	1	2	2	4.5	5	5	4.16667	4.66667
0	2	1	1	1	1	1	1	16	123	1343.18	1	1	1	2.16667	3.5	3.66667	3.5	3.20833
1	1	1	1	1	1	1	1	16	123	1378.45	0	1	1	5	4.66667	5	5	4.91667
1	2	1	1	1	1	1	1	1	9	1110.95	2	1	1	3.83333	3.83333	3.66667	4	3.83333
1	2	1	0	1	1	1	0	1	9	15103.6	0	1	2	4		4	4	4
1	1	1	1	1	1	1	1	1	9	1186.57	1	1	2	3.66667	3.66667	3.66667	4	3.75
1	3	1	1	1	1	1	0	34	272	11528.6	0	1	2	5	5	5	5	5
1	2	0	1	1	1	1	0	34	272	2695.93		5	2		5	5	5	5		4
1	2	1	1	1	0	1	1	34	272	10944.6	0	5	2	3.16667	4.33333	4.66667		4.05556
0	2	1	1	1	1	1	1	34	272	1701.93	0	5	2	3	3	3	3	3
0	2	1	1	1	1	1	1	34	272	1826.98	0	5	2	4	4	4.16667	4	4.04167
0	2	0	0	0	0	0	0	34	272	10269.6	0	1	2
0	3	1	1	1	1	1	1	34	272	4589	0	2	2	4	5	5	5	4.75
1	2	1	1	1	1	1	0	34	272	4138.48	2	2	2	5	5	5	5	5
1	1	1	1	1	1	1	1	34	272	4520.02	2	2	2	5	5	5	5	5
1	3	1	1	1	1	1	1	34	272	2074.62	2	1	2	2.33333	3.5	4.16667	3.16667	3.29167
1	2	0	0	0	0	0	0	34	272	6432	0	1	2
0	1	0	0	0	0	0	0	34	272	2142.94	1	6	2
0	2	0	1	1	0	1	0	34	272	9533.74	2	1	1		3	3		3
1	2	1	1	1	1	1	1	34	272	2400.4	2	3	2	5	5	5	5	5		4
0	1	0	1	1	1	1	0	34	272	2710.6	0	3	1		5	5	5	5		4
1	2	0	0	0	0	0	0	34	272	5092.09	0	1	1
0	1	0	1	1	1	1	1	34	272	5592.54	2	1	1		4.16667	4.66667	3.66667	4.16667
1	1	0	1	1	1	1	0	34	272	10520.2	1	1	1		5	1	5	3.66667
1	1	0	0	1	1	1	0	34	272	2224.55	1	1	1			2.5	3.16667	2.83333		5
1	2	0	0	0	1	1	0	34	272	2436.2	0	3	2				3.83333	3.83333		4
0	1	0	0	0	0	0	0	34	272	2751.03	1	3	2							5
0	1	1	0	0	1	1	0	34	272	2751.03	0	3	2	4			4	4		5
1	2	0	1	0	0	1	0	34	272	1138.17	0	1	2		3			3
1	1	0	1	0	0	1	0	34	272	1159.08	0	1	2		3.83333			3.83333
0	1	1	1	1	1	1	1	34	272	3066.05	0	5	1	5	4.66667	5	4.83333	4.875
1	1	1	1	1	1	1	0	34	272	4575.05	0	3	2	4.33333	4	4.5	4.66667	4.375		5
0	3	1	1	0	0	1	0	12	102	1926.75	1	1	1	3.66667	3.66667			3.66667
0	2	1	0	0	0	1	1	12	102	1954.22	1	1	1	3.66667				3.66667
1	2	1	1	1	1	1	1	12	102	1994.92	0	2	1	5	5	5	5	5
1	2	1	1	1	1	1	1	12	102	15456	0	2	2	5	3.16667	5	5	4.54167
0	1	0	1	1	1	1	1	12	102	605.68	0	6	1		5	4.83333	5	4.94444
0	3	0	1	1	1	1	1	12	102	1828.06	4	1	1		4.66667	5	4.33333	4.66667
0	1	0	1	1	1	1	1	12	102	3592	0	1	2		1.33333	2.16667	4.66667	2.72222
1	1	1	1	1	0	1	0	36	282	1259.47	0	2	2	1.33333	1	1		1.11111		5
1	2	1	1	1	1	1	1	36	282	1121.55	1	2	2	4.5	5	5	4	4.625
0	2	0	0	0	0	0	0	36	282	1626.68	0	3	2							5
0	1	1	1	1	1	1	1	36	282	8884.53	0	2	2	4.33333	4.33333	4.66667	4.66667	4.5
1	1	1	1	1	1	1	0	36	282	15863.5	0	2	2	4	4	4	4	4
1	1	1	1	1	1	1	1	36	282	1279.94	0	2	2	3	5	5	5	4.5
0	1	1	1	1	1	1	1	36	282	1287.07	2	2	2	5	5	5	5	5
1	2	0	0	0	0	0	0	31	251	3373.81	0	6	2
0	2	1	1	1	1	1	0	31	251	3419.13	0	6	2	3.66667	3.83333	3.83333	3.83333	3.79167
0	1	1	1	0	1	1	0	31	251	11234.9	0	1	2	1	1		1	1
0	2	1	0	0	1	1	1	31	251	1892.49	2	6	2	5			5	5
0	1	1	0	0	0	1	0	31	251	1927.25	2	6	1	3.16667				3.16667
0	1	1	1	1	1	1	1	31	251	7289.44	0	1	1	3.16667	3.33333	3.5	3.16667	3.29167
0	1	0	0	0	0	0	0	31	251	7587.98	1	1	1
1	1	1	0	1	1	1	0	31	251	13800.9	1	1	2	3.5		3.66667	3.16667	3.44444		5
1	3	0	0	0	0	0	0	7	65	770.609	0	1	2
0	2	1	0	0	0	1	1	7	65	778.451	0	1	2	4				4
1	3	0	1	1	1	1	1	7	65	3096.29	0	3	1		4.5	4.16667	3.66667	4.11111		5
1	1	1	1	1	1	1	1	7	65	2958.49	0	2	2	5	5	5	5	5
0	1	1	1	1	1	1	1	7	65	2938.46	0	2	2	5	5	5	5	5
0	3	1	1	1	1	1	1	7	65	1588.55	0	6	2	4.5	4.66667	4.66667	4	4.45833
1	3	1	1	1	1	1	1	7	65	4368.18	2	1	2	3.5	4.5	4.83333	3.83333	4.16667
1	2	0	1	1	0	1	0	7	65	4017.77	2	1	1		3.16667	2.5		2.83333
0	1	0	1	1	1	1	0	7	65	586.49	0	3	1		3.66667	3.83333	4	3.83333		4
1	3	1	1	0	1	1	1	7	65	1195.1	0	1	2	2	4.66667		4.66667	3.77778
1	3	1	1	1	1	1	0	7	65	748.958	0	1	1	4	3	4	4	3.75
1	1	1	1	1	1	1	1	7	65	248.147	0	6	1	4	4	3.66667	5	4.16667
1	1	0	1	1	1	1	1	36	286	7801.57	0	6	1		3.33333	3.5	3.83333	3.55556		5
1	3	1	1	1	1	1	0	36	286	909.145	0	3	2	1	5	3.66667	4.66667	3.58333		5
0	3	0	0	0	0	0	1	36	286	1103.57	0	2	2
0	1	1	1	1	1	1	1	36	286	26233.3	0	2	1	4.83333	5	5	4.5	4.83333
1	3	1	1	1	0	1	0	36	286	1976.89	4	1	1	5	1	5		3.66667
0	2	1	1	1	1	1	0	36	286	578.931	0	6	1	3	4	4	4	3.75
1	1	1	1	1	1	1	1	17	135	1025.99	0	1	2	4.33333	4.83333	4.83333	4.83333	4.70833
0	3	0	1	1	1	1	1	17	135	1027	0	1	2		4.5	4	4	4.16667
1	3	1	1	1	1	1	1	17	135	354.92	0	6	1	4.5	5	5	5	4.875
1	2	1	1	1	1	1	0	17	135	1106.45	0	1	1	5	5	5	4	4.75
0	1	1	1	1	1	1	1	17	135	498.426	0	3	1	4.16667	4.16667	4.33333	4	4.16667		4
0	2	1	1	1	1	1	1	17	135	856.36	0	1	2	5	5	5	5	5
1	1	1	1	1	1	1	0	17	135	968.226	0	1	2	3.83333	4.66667	4.66667	3.83333	4.25
0	1	1	1	1	1	1	1	17	135	1010.85	0	1	2	5	5	5	5	5
0	3	1	1	1	1	1	1	17	135	1111.62	1	1	1	3.33333	3.5	3.5	3.66667	3.5
1	3	0	0	0	0	0	0	17	135	477.185	0	3	2							4
0	1	0	1	1	1	1	0	17	135	501.783	0	3	2		4.66667	4.83333	4.66667	4.72222		4
0	2	1	1	1	1	1	1	17	135	1018.74	0	1	1	3.83333	4.16667	4.33333	3.83333	4.04167
1	3	1	1	1	1	1	1	17	135	1105.46	0	1	2	4.33333	5	5	5	4.83333
1	2	1	1	1	1	1	1	17	135	1116.71	0	1	2	5	5	5	5	5
1	3	1	1	1	1	1	0	17	135	1067.4	0	1	2	4	5	5	5	4.75
0	1	1	1	1	1	1	0	17	135	1106.64	0	1	2	3.83333	4.16667	4.16667	4	4.04167
0	3	0	0	0	1	1	1	17	135	1058.25	0	1	2				4.33333	4.33333
1	3	0	1	1	1	1	1	17	135	1105.46	4	1	2		3	2.66667	3	2.88889
0	1	0	0	0	0	0	0	17	135	926.875	0	1	2
1	3	1	0	1	0	1	0	17	135	881.439	0	1	2	3.66667		3.83333		3.75
0	2	1	1	1	1	1	1	17	135	351.125	2	6	1	4	3.83333	2.66667	4.83333	3.83333
0	1	1	1	1	1	1	1	17	135	1109.64	0	1	1	5	5	5	5	5
0	3	0	0	0	0	0	0	17	135	984.108	0	1	2
0	2	0	0	0	0	0	1	17	135	905.163	0	1	2
0	1	0	0	0	1	1	0	17	135	1029.1	0	1	2				3	3
1	1	1	1	1	1	1	0	17	135	340.667	0	6	2	4	4.5	3	4	3.875		9
0	1	1	1	1	1	1	1	17	135	1108.44	0	1	1	3.66667	3.83333	3.83333	4.66667	4
0	2	0	0	0	0	0	0	17	135	317.475	1	6	1							4
0	2	1	1	1	1	1	1	17	135	1035.5	0	1	1	4.83333	3.83333	3.5	3.33333	3.875
0	3	1	1	1	1	1	1	17	135	1286.68	0	1	2	4	5	5	5	4.75
0	2	1	1	1	1	1	1	17	135	1166.82	0	1	2	2.16667	2.5	2.5	2.5	2.41667
1	2	1	1	1	1	1	1	17	135	395.095	1	3	2	4.16667	4.66667	4.66667	5	4.625
1	1	0	1	1	1	1	1	17	135	579.711	0	2	2		4.33333	4.66667	4.83333	4.61111		5
1	1	0	1	0	1	1	0	17	135	1100.51	0	1	2		3.33333		2.66667	3
1	2	1	1	1	1	1	1	17	135	883.516	0	1	2	3.66667	3.66667	3.66667	3.66667	3.66667
0	1	1	1	1	1	1	1	17	135	997.692	0	1	2	4.5	4.66667	4.66667	4	4.45833
0	2	0	1	1	1	1	0	36	282	682.238	2	1	2		4	4	4	4
0	1	1	1	1	1	1	1	36	282	459.275	0	1	2	5	5	5	5	5
0	2	0	1	0	1	1	0	36	282	693.559	0	1	1		4.33333		3.66667	4
0	1	0	1	1	1	1	0	36	282	694.558	0	1	2		4	4	4	4
0	3	1	1	1	1	1	1	36	282	429.819	0	1	1	3.66667	4.16667	3.66667	4.5	4
1	2	0	1	1	1	1	0	36	282	393.15	0	1	1		3.5	3.5	4	3.66667
1	1	0	1	1	1	1	0	36	282	761.893	0	1	1		3.16667	3.16667	3.16667	3.16667
1	1	1	0	0	1	1	0	36	282	771.359	1	1	2	1			1	1
1	3	1	1	1	1	1	0	36	282	240.967	2	2	1	3.66667	3.33333	3.5	3.33333	3.45833
0	2	1	0	0	1	1	0	36	282	433.273	0	1	2	3.83333			4	3.91667
0	1	1	1	0	1	1	0	36	282	492.6	0	1	2	4	4.5		4.33333	4.27778
1	3	0	1	0	0	1	0	36	282	740.351	4	1	1		3.66667			3.66667
1	2	1	1	1	1	1	0	36	282	619.596	1	1	1	3.66667	4	4	3.66667	3.83333
0	3	1	1	1	1	1	1	36	282	755.092	2	1	1	3.83333	4	3.66667	3.66667	3.79167
0	3	1	1	1	1	1	1	36	282	872.235	2	1	2	1	1	2.83333	1	1.45833
0	2	0	1	1	1	1	1	36	282	436.4	0	2	2		4.33333	4.5	5	4.61111
1	2	1	1	1	1	1	1	36	282	942.329	2	1		3	1		3	2.33333
0	1	1	1	1	1	1	1	36	282	424.559	0	1	2	3.5	3.83333	4	3.5	3.70833
1	3	1	1	1	1	1	1	36	282	409.505	2	1	2	3.83333	4.5	4.66667	3.83333	4.20833
1	1	0	0	0	0	0	0	36	282	775.147	0	1	1
1	3	0	1	1	1	1	0	36	282	753.908	2	1	1		5	5	5	5
0	2	1	1	1	1	1	1	36	282	649.484	0	1	1	4	4	3.83333	3.66667	3.875
1	3	0	0	0	0	0	0	36	282	683.242	2	1	1
0	3	1	1	1	1	1	1	36	282	897.751	0	1	2	5	5	5	5	5
0	2	1	1	0	1	1	1	36	282	399.432	0	1	2	4.5	5		4.66667	4.72222
0	1	1	1	1	1	1	1	36	282	454.124	0	1	2	4	4	3.66667	4	3.91667
1	2	0	1	0	0	1	0	36	282	426.197	0	1	1		4.83333			4.83333
1	2	1	1	1	1	1	0	36	302	5155.74	2	1	1	4	4.33333	5	5	4.58333
0	1	1	1	1	1	1	1	36	302	34189.4	0	1	1	5	5	4.83333	5	4.95833
0	2	1	1	1	1	1	0	36	302	32963.2	0	1	1	1	1	1	1	1
0	3	1	1	1	1	1	1	36	312	6392.86	0	1	2	4	4.66667	4.33333	4	4.25
0	2	1	1	1	1	1	0	36	312	6331.83	0	1	2	4	5	5	5	4.75
0	3	1	0	0	1	1	0	36	312	5044.46	0	1	2	4			5	4.5
1	2	1	1	1	1	1	1	36	312	196463	4	1	1	5	5	4.16667	3	4.29167
1	1	1	1	1	1	1	1	36	312	4873.9	0	1	2	5	4.66667	5	5	4.91667
0	3	0	0	0	0	0	0	36	312	5029.6	0	1	2
0	1	0	0	0	1	1	1	36	312	5121.98	0	1	2				4.16667	4.16667
1	1	1	1	1	0	1	0	36	312	5093.6	0	1	2	3.66667	3.66667	3.66667		3.66667
1	3	0	0	0	0	0	0	36	312	5108.63	0	1	2
1	3	0	0	0	0	0	0	36	312	1662.08	0	6	2
1	1	0	0	0	0	0	0	36	312	5553.7	0	1	1
1	3	0	1	0	0	1	0	36	312	5247.62	0	1	2		1			1
1	2	0	0	0	1	1	0	36	312	4826.66	1	1	2				4	4
0	1	0	0	0	1	1	0	36	312	5217.33	0	1	1				5	5
1	2	1	1	1	1	1	1	36	312	2247.2	0	3		2.83333	2.16667	2.83333	4.16667	3		5
0	3	1	1	0	1	1	1	36	312	5137.08	0	1	2	5	5		5	5
1	2	1	1	1	1	1	1	36	312	4840.68	0	1	1	3.16667	3.33333	3.66667	3.5	3.41667
0	2	1	1	1	1	1	1	36	312	4821.17	0	1	1	3.66667	4	3.66667	4	3.83333
0	2	1	1	1	1	1	1	36	312	102691	0	2	2	3.16667	4.5	4	3	3.66667
0	2	1	1	1	1	1	1	33	265	7567.48	0	3	2	4.83333	4.8	4.83333	4.83333	4.825		4
1	1	0	1	0	1	1	0	33	265	7938.49	0	3	2		4.5		4.5	4.5		4
1	1	1	1	1	1	1	0	33	265	2854.17	0	3	2	4.66667	4.33333	4.66667	4.33333	4.5		3
0	3	1	1	1	1	1	0	33	265	4163.85	2	3	2	5	5	5	5	5		4
0	1	1	1	1	1	1	1	33	265	4124.11	1	3	2	5	5	5	5	5		4
0	1	1	1	1	0	1	0	33	265	4401.85	0	3	2	3.16667	4	3.33333		3.5		5
1	1	0	0	0	0	0	0	33	265	4556.75	0	3	2							5
1	2	1	1	1	1	1	0	33	265	7276.54	1	3	2	3.5	4.16667	4	4.5	4.04167		3
0	1	1	1	1	1	1	1	33	265	1815.98	0	3	1	3.5	4.5	4.5	3.5	4		3
1	2	1	1	1	1	1	1	33	265	1653.48	0	3	1	4.83333	4.83333	5	4.66667	4.83333		4
0	2	1	1	1	1	1	1	33	265	4684.5	0	3	2	3	3	3	3	3		3
1	3	1	1	1	1	1	1	33	265	4637.31	2	3	2	4	4	4	4	4
1	1	1	1	1	1	1	1	33	265	4789.83	0	3	2	5	5	5	5	5		4
1	2	1	1	1	1	1	1	33	265	3479.72	0	1	2	3.83333	4	3.83333	3.83333	3.875
1	1	1	1	1	1	1	1	33	265	3622.24	0	1	2	4.66667	5	4.66667	4.66667	4.75
1	1	1	1	1	1	1	1	33	265	4429.09	0	3	2	3.66667	3.66667	4.16667	3.83333	3.83333		3
1	3	0	1	1	1	1	0	33	265	4235.43	1	3	2		5	4	3.5	4.16667		4
1	3	0	1	0	1	1	1	33	265	15609.9	0	1	1		3		3.16667	3.08333
0	2	1	1		1	1	1	36	294	1682.69	0	1	1	3.66667	3.83333	3.66667	3.83333	3.75	1
0	1	0	1	0	1	1	1	36	294	1913.1	0	1	1		3.5		3.5	3.5
1	3	0	0	0	1	1	0	36	294	1815.35	0	1	2				4.16667	4.16667
0	2	1	1	1	1	1	1	36	294	1679.02	0	1	1	3.83333	3.83333	5	3.83333	4.125
1	1	1	1	1	1	1	1	36	294	858.614	0	3	2	5		5		5		5
0	3	1	1	1	1	1	0	36	294	664.251	2	6	1	4.33333	4.66667	3.83333	3.83333	4.16667
1	1	1	1	1	1	1	1	36	294	1905.37	0	1	1	5	5	5	5	5
1	1	1	1	1	1	1	1	36	294	1857.8	0	1	1	4.33333	4.33333	3.83333	3.5	4
0	1	1	1	1	1	1	0	36	294	1852.34	0	1	1	4	4	4	3	3.75
0	3	0	0	1	0	1	0	36	294	1779.66	0	1	2			3.5		3.5
1	1	1	1	1	1	1	0	36	294	1828.01	0	1	2	4.83333	4.83333	4.83333	4.83333	4.83333
0	1	1	1	1	1	1	0	23	173	4491.73	0	3	2	4.83333	4.83333	5	5	4.91667		4
1	1	1	1	1	0	1	0	23	173	5631.01	1	1	1	3.16667	3.33333	4.83333		3.77778
0	1	0	1	1	1	1	1	23	173	2592.88	2	3	1		4.66667	5	4	4.55556		5
0	2	1	1	1	1	1	0	23	173	4072.5	1	1	2	3.33333	2.66667	3.16667	3.5	3.16667
1	1	1	1	1	0	1	0	23	173	4049.95	0	1	2	1.33333	1.33333	3.33333		2
0	1	1	1	1	1	1	1	23	173	4239.3	0	1	2	4.66667	5	4.66667	4.66667	4.75
1	1	1	1	1	1	1	1	23	173	4215.81	0	1	2	3.66667	3.83333	3.66667	3.66667	3.70833
0	3	1	1	1	1	1	1	23	173	5482.06	2	1	2	5	5	3.16667	4.66667	4.45833
1	1	0	0	0	0	0	0	23	173	5476.67	0	1	2
1	1	1	1	1	1	1	0	23	173	3958.56	0	1	1	5	5	5	5	5
0	1	1	1	1	1	1	0	23	173	3762.56	0	1	1	4.16667	4	5	4	4.29167
0	3	1	0	1	1	1	1	23	173	1077.97	0	3	2	3.66667		2.5	3.5	3.22222		4
0	1	1	1	0	1	1	1	23	173	1097.77	0	3	2	3	3.33333		3	3.11111		1
1	2	1	1	1	1	1	1	22	158	2235.55	0	1	1	5	4.5	5	5	4.875
1	3	0	1	1	1	1	1	22	158	3401.85	3	3	2		4.83333	4.5	4	4.44444		4
0	2	1	1	1	1	1	0	22	158	3773.32	0	3	2	3.83333	4.5	4.66667	4.16667	4.29167		4
1	2	0	0	0	0	0	0	22	158	5491.87	0	3	2							4
1	1	0	0	0	0	0	0	22	158	1764.26	0	2	2
0	3	0	1	1	1	1	1	22	158	6467.16	0	3	2		5	5	4	4.66667		3
1	2	1	1	1	1	1	1	22	158	5199.98	0	3	2	3.83333	3.83333	3.83333	3.83333	3.83333		3
1	3	1	1	1	1	1	1	23	165	441.615	0	3	2	4.33333	5	5	5	4.83333		3
0	1	1	1	1	1	1	1	23	165	452.231	0	3	2	5	5	4.83333	4.83333	4.91667		4
1	3	1	1	1	1	1	0	23	165	1446.81	2	3	2	4	3.5	4	3.16667	3.66667		4
0	1	1	1	1	1	1	0	23	165	1521.39	0	3	1	4	4.33333	4.16667	4.16667	4.16667		3
0	1	0	0	0	0	0	0	23	165	2528.63	0	3	1							2
0	1	1	1	1	1	1	0	23	165	1260.71	1	3	2	4	4.16667	4.16667	3.33333	3.91667		4
0	1	1	1	1	1	1	0	23	165	2588.01	0	3	1	3	3.16667	2.83333	3.16667	3.04167		4
0	1	0	1	1	1	1	0	23	165	1484.05	0	3	1		4.66667	3	4.33333	4		3
1	2	1	1	1	1	1	0	23	165	1314.21	1	3	1	4	4	4	4	4		3
0	1	0	0	0	0	0	0	1	21	1052.99	0	7	2
1	2	0	1	1	0	1	0	1	21	5739.8	0	3	2		4.16667	2.5		3.33333		4
1	1	1	0	0	0	1	0	1	21	6029.89	0	3	2	5				5		3
0	1	1	1	1	1	1	1	1	21	7396.75	0	3	2	3.5	3.5	3.66667	3.5	3.54167		4
1	2	1	1	1	1	1	1	1	21	6550.26	0	3	2	4.66667	4.66667	5	4.66667	4.75		4
1	1	1	1	1	1	1	1	1	21	984.145	0	6	2	4.16667	3.5	4.33333	4.33333	4.08333		5
1	2	1	1	1	1	1	1	1	21	966.396	0	6	2	3	3.33333	3	3	3.08333
1	2	1	1	1	1	1	0	1	21	2504.74	2	1	1	5	5	5	4	4.75
1	3	1	1	1	1	1	1	1	21	6074.72	0	3	2	4	4	4	4	4		4
0	3	0	1	1	0	1	0	1	21	1199.06	0	3	1		5	5		5		3
0	2	1	0	1	0	1	1	36	289	175.944	2	2	2	5		5		5
0	2	0	1	1	1	1	0	36	289	297.723	0	1	2		5	5	5	5		5
1	1	1	1	1	1	1	0	36	289	323.37	0	1	2	5	5	5	5	5		5
0	1	0	1	1	0	1	0	36	289	200.035	0	2	2		5	5		5
1	2	1	1	1	1	1	1	30	222	2540.65	0	3	2	3.16667	3.33333	4.16667	3.33333	3.5		3
0	1	1	1	0	0	1	0	30	222	314.568	1	6	1	2.33333	1.66667			2
0	1	1	1	1	1	1	0	30	222	2868.98	0	3	2	4.66667	4.83333	5	4.5	4.75		4
0	3	1	1	1	1	1	1	30	222	2698.46	2	3	2	5	5	5	5	5		4
1	2	1	1	1	1	1	1	30	222	2504.82	0	3	1	3.83333	3.66667	3.66667	3.5	3.66667		3
0	3	0	1	0	1	1	0	30	222	1628.92	2	3	2		3.83333		4	3.91667		3
1	2	1	1	1	1	1	1	30	222	1469	2	3	1	4	4	4	4	4		3
0	3	1	1	1	1	1	0	30	222	342.21	2	3	1	4	3.83333	4	3.5	3.83333		4
1	1	1	1	1	1	1	1	30	222	427.741	0	3	2	5	5	5	5	5		4
0	1	1	1	1	1	1	1	30	222	3648.77	0	2	2			5	5	5		4
1	1	1	1	1	1	1	1	30	222	2774.89	0	3	2	4	3.33333	4	4	3.83333		4
0	2	1	1	1	1	1	1	30	222	2238.52	0	3	2	3.83333	3.66667	3.83333	3.66667	3.75		4
1	1	1	1	1	1	1	1	30	222	2888.53	0	3	2	5	5	5	4.16667	4.79167		4
1	3	0	0	1	0	1	0	30	222	1626.76	1	3	2			4.83333		4.83333		4
0	2	1	0	0		1	0	30	222	2554.8	0	3	2	5			4.83333	4.91667	1	3
1	3	0	0	0	1	1	0	30	222	216.042	0	3	1				4.83333	4.83333		4
1	1	0	1	1	0	1	0	30	222	225.92	0	3	2		5	4.83333		4.91667		4
1	3	0	1	1	1	1	0	30	222	3084.48	0	3	2		4	4	4	4		4
0	2	1	1	1	0	1	0	30	222	1576.7	1	3	1	5	4	5		4.66667		3
0	1	1	1	1	1	1	1	30	222	1722.07	0	3	1	3.66667	3.33333	3.66667	2.83333	3.375		3
0	1	1	1	1	1	1	0	30	222	3963.34	1	1	1	3.83333	4	4	4.83333	4.16667		3
1	1	1	0	1	1	1	1	30	222	1702.86	0	3	2	3.66667		3.83333	4.5	4		5
0	2	0	1	1	1	1	1	30	222	1506.12	1	3	2		4.66667	4	3.66667	4.11111		4
0	1	1	1	1	1	1	1	30	222	2549.6	1	3	1	4.16667	4.5	4.83333	4.83333	4.58333		3
0	2	0	1	0	0	1	1	30	222	2569.41	0	3	2		5			5		4
0	2	0	1	1	0	1	1	33	262	352.905	0	6	2		4	4		4
1	3	0	1	0	1	1	1	33	262	1123.28	0	1	1		3.83333		4	3.91667
1	1	1		1	1	1	1	33	262	691.988	0	1	2	4.6	4.33333	4.33333	4	4.31667	1
0	1	1	1	1	1	1	1	33	262	668.465	0	1	2	4	3.66667	4.33333	4	4
0	3	0	1	1	0	1	0	33	262	4365.03	2	1	2		5	4.16667		4.58333
1	1	1	1	1	1	1	0	33	262	1972.33	1	3	1	1.83333	1.83333	2.66667	2	2.08333		5
1	2		1		1	1	1	33	262	3435.78	1	1	1	4	4.66667	4.66667	4.33333	4.41667	1
1	2	1	1	1	1	1	1	33	262	3435.78	0	1	1	3.83333	4	4.16667	3.83333	3.95833
0	1	0	1	0	1	1	1	33	262	1236.85	0	1	1		5		4.66667	4.83333
1	3	0	0	1	0	1	0	33	262	1963.34	2	3	2			3		3		4
0	1	0	1	1	1	1	1	33	262	2039.21	0	3	2		5	5	5	5		3
0	1	1	1	1	1	1	1	33	262	1998.99	0	3	2	3.83333	4.5	4.5	4.33333	4.29167		3
1	2	1	1	1	1	1	0	33	262	1952.06	2	3	2	3	5	3.83333	3.66667	3.875		4
1	3	1	1	1	1	1	1	33	262	1924.61	2	3	2	4.83333	5	5	5	4.95833		5
0	1	1	1	1	1	1	1	33	262	465.199	0	4	1	2	5	3.83333	2.66667	3.375
1	1		1		0	1	0	33	262	216.681	0	6	2			3.33333	3.83333	3.58333	1
0	3	0	1	1	1	1	0	33	262	3762.59	2	3	2		3.5	3.66667	3.16667	3.44444		4
1	1	0	0	0	0	0	0	33	262	616.668	1	3	2							3
1	2	0	0	1	0	1	0	33	262	946.521	1	1	2			3.83333		3.83333
0	2	1	1	1	1	1	1	33	262	2768.25	0	3	2	4	4	4	4	4		4
1	3	1	1	1	1	1	1	33	262	529.841	0	3	2	3.66667	4	3.5	3.66667	3.70833		4
0	3	1	1	1	1	1	0	7	72	10718	2	1	1	3	3	1	3	2.5
0	2	1	1	1	1	1	0	7	72	833.924	2	1	1	4	4	4	4	4
0	1	1	1	1	1	1	0	7	72	859.791	0	1	2	4	4	4	4	4
1	3	1	1	1	1	1	0	7	72	709.96	1	1	2	2	2.33333	2.16667	3	2.375		2
1	2	0	1	0	1	1	0	7	72	720.085	2	1	2		3		3	3
0	2	1	1	1	1	1	1	7	72	717.184	0	1	2	3	3	3	3	3
0	2	1	1	1	1	1	1	7	72	617.442	1	1	2	3	3.16667	1	2	2.29167
1	1	0	1	1	1	1	1	7	72	670.632	0	1	1		5	5	4	4.66667
1	2	1	1	1	1	1	1	7	72	752.053	2	1	2	5	5	5	5	5
1	1	1	1	1	1	1	1	7	72	844.537	0	1	1	4.66667	4.66667	4.5	4.5	4.58333
1	3	1	0	1	1	1	1	7	72	6423.17	2	1	1	4.16667		4	4	4.05556
1	2	1	1	1	1	1	1	7	72	6361.86	0	1	1	5	5	3.5	5	4.625
0	1	1	1	1	1	1	0	7	72	6659.3	0	1	1	4	4	3.83333	4	3.95833
1	1	0	1	1	1	1	1	7	72	660.174	0	2	1		4.83333	4.83333	4.33333	4.66667
0	1	1	0	0	1	1	0	7	72	1422.84	0	1	2	4.16667			4	4.08333
1	1	1	1	1	1	1	1	7	72	1017.11	0	1	2	3.5	3.5	3.66667	3.33333	3.5
1	3	1	1	1	1	1	1	7	72	1103	2	1	1	3.83333	3.5	3.83333	3.83333	3.75
0	2	0	1	1	1	1	1	7	72	3123.14	0	6	2		3.83333	3.33333	3.83333	3.66667
1	1	0	1	1	1	1	0	9	86	7158.42	0	2	2		4	4	4.16667	4.05556
1	3	1	1	1	1	1	1	9	86	6845.42	0	2	2	3.83333	3.83333	3.66667	3.83333	3.79167
0	3	1	1	1	1	1	1	9	86	1461.5	0	1	2	4.83333	4.83333	4.83333	4.83333	4.83333
0	3	1	1	1	1	1	0	9	86	583.691	0	2	2	5	5	5	4.83333	4.95833
1	3	0	0	0	0	0	0	22	156	225.325	0	2	2
0	2	0	0	1	1	1	0	22	156	92.4273	0	3	2			4	3.83333	3.91667		5
0	1	0	0	0	0	0	0	22	156	223.192	0	1	2
0	2	1	1	1	1	1	1	22	156	116.68	1	6	2	4	5	5	4	4.5
0	1	0	0	0	0	0	0	22	156	227.743	0	3	2							3
0	3	0	1	1	1	1	1	22	156	101.917	1	3	2		4.16667	4	4	4.05556		4
0	2	0	1	1	1	1	0	22	156	102.383	0	3	2		5	5	5	5		3
1	1	1	1	1	1	1	0	22	156	182.353	1	3	1	1.66667	5	5	4	3.91667		4
0	2	1	1	1	1	1	1	22	156	101.328	0	3	2	5	4.83333	4.66667	5	4.875		3
1	1	1	1	1	1	1	1	22	156	104.894	1	3	2	4.33333	3.83333	4.16667	4	4.08333		3
1	1	1		1		1	1	22	156	114.619	0	3	2	2.16667	3.16667	3	3	2.83333	1	4
1	3	0	0	0	0	0	0	22	156	112.551	0	3	1							2
0	1	0	0	0	1	1	0	22	156	140.269	1	2	2				3	3
1	1	1	1	1	1	1	0	22	156	141.225	0	2	2	5	5	5	5	5
1	3	1	0	0	1	1	0	22	156	165.398	2	3	2	5			5	5		3
1	1	1	1	1	1	1	1	22	156	103.989	0	3	1	5	5	5	5	5		4
0	3	1	1	1	1	1	0	22	156	215.696	2	3	2	5	5	5	5	5		3
1	3	1	1	1	1	1	0	22	156	100.578	0	3	2	2.66667	4	5	4.33333	4		5
1	1	1	1	1	1	1	1	22	156	102.425	0	3	2	3	3.33333	3	3	3.08333		4
1	3	1	1	1	1	1	0	22	156	213.281	2	3	1	5	5	5	5	5		4
1	1	1	1			1	1	22	156	105.295	0	3	1	1	1	1	3	1.5	1	4
1	1	1	1	1	1	1	0	22	156	105.295	0	3	1	5	5	5	5	5		4
1	1	0	1	1	1	1	1	22	156	175.179	0	3	1		4.33333	4.33333	4.33333	4.33333		4
0	2	1	1	1	1	1	1	22	156	152	0	3	1	4.83333	4.5	4.16667	4.83333	4.58333		5
0	2	0	0	1	1	1	0	22	156	190.669	0	3	2			1	1	1		4
1	1	1	1	1	1	1	1	22	156	129.569	1	3	2	4.33333	5	5	5	4.83333		5
0	1	1		1	1	1	1	22	156	128.692	0	3	1	5	5	5	5	5	1	5
0	2	1	1	1	1	1	1	22	156	228.077	1	3	1	5	4	4.33333	4.83333	4.54167		4
0	2	1	1	1	1	1	1	22	156	111.586	0	6	2	3.33333	3	2.66667	2.83333	2.95833		4
1	2	1	1	1	0	1	0	22	156	7515.35	0	3	2	4	5	5		4.66667		3
0	1	1	1	1	1	1	0	22	156	199.613	1	3	2	4	4	4	4	4		4
0	1	0	1	1	0	1	0	22	156	201.959	0	3	2		5	4		4.5		4
0	2	1	1	1	0	1	0	22	156	86.5807	1	3	2	3.66667	3.66667	3.83333		3.72222		4
0	1	0	1	1	0	1	0	22	156	104.66	0	3	1		4.33333	4.66667		4.5		4
0	3	1	1	1	1	1	1	31	247	665.784	0	1	1	4	5	4	4	4.25
1	2	1	1	1	1	1	0	31	247	671.539	0	1	1	3.83333	3.33333	3.33333	3.33333	3.45833
1	3	1	1	1	1	1	1	31	247	9250.14	0	1	2	4.66667	5	4.5	4.83333	4.75
1	3	1	1	1	0	1	1	31	247	4124.95	2	3	2	5	5	5		5		3
1	3	0	0	0	0	0	0	31	247	3659.97	1	3	2							4
0	2	1	1	1	1	1	1	31	247	7523.79	0	1	1	4.66667	5	5	5	4.91667
0	1	1	1	1	1	1	1	31	247	561.48	0	3	2	5	5	5	5	5		4
0	2	1	1	1	1	1	1	31	247	6650.26	1	1	2	4	4	4.5	4	4.125
1	1	1	1	1	1	1	0	31	247	3064.79	2	6	1	4	1	1	5	2.75
0	3	1	1	1	1	1	1	31	247	543.601	0	3	1	4.66667	4.5	4.5	4.66667	4.58333		5
1	2	0	1	1	1	1	1	31	247	1919.92	1	3	2		3.66667	3.33333	3.33333	3.44444		4
1	2	1	1	1	0	1	1	31	247	2117.14	1	3	1	3.6	5	5		4.53333		5
0	1	1	1	1	1	1	1	31	247	2194.97	0	3	2	3.83333	4	4	4	3.95833		2
0	2	1	1	0	1	1	1	31	247	526.829	2	3	1	5	4.33333		4	4.44444		4
0	3	1	1	1		1	0	31	247	583.091	0	3	1	5	5	4	5	4.75	1	4
1	3	1	1	1	1	1	1	31	247	4028.65	0	1	1	4	3.83333	3.83333	4	3.91667
1	2	1	1	1	1	1	1	31	247	1946.22	0	3	1	3.5	3.66667	3.83333	4	3.75		5
0	2	0	1	1	1	1	0	31	247	825.561	0	2	2		5	4.5	5	4.83333
0	3	0	0	0	0	0	0	31	247	374.002	2	3	2							5
1	3	1	1	1	1	1	1	31	247	377.235	2	3	1	5	5	4.66667	5	4.91667		4
1	2	1	1	0	0	1	0	31	247	9569.21	0	5	2	4.16667	4.66667			4.41667
1	2	0	0	0	0	0	0	31	247	5414.32	0	2	2
0	1	0	0	0	0	0	0	31	247	1677.98	0	5	2
0	2	1	1	1	0	1	1	28	199	3035.15	0	1	2	4.5	4.66667	4.66667		4.61111
0	1	0	0	0	0	0	1	28	199	3321.13	0	1	2
0	2	1	1	1	1	1	1	28	199	2622.53	0	1	2	3.83333	5	5	4.16667	4.5
1	2	1	1	1	0	1	0	28	199	7683.41	0	1	2	3.5	4.66667	5		4.38889
1	3	1	1	0	1	1	1	28	199	2047.87	0	1	2	4	3.66667		3.83333	3.83333
0	1	0	1	1	0	1	0	28	199	2039.62	0	1	2		4	4		4
0	1	1	1	1	1	1	1	28	199	5189.5	0	1	2	5	5	5	5	5
0	1	1	1	1	1	1	0	28	199	3413.42	0	1	2	3.83333	4	4.33333	4.16667	4.08333
1	3	1	0	1	0	1	0	36	296	2494.43	2	1	2	3		3		3
1	2	1	1	1	1	1	1	36	296	1896.35	0	1	2	3.83333	4.66667	4.66667	3.83333	4.25
0	3	1	1	1	1	1	1	36	296	749.051	0	3	2	4.33333	5	4.33333	4.33333	4.5		4
0	1	0	0	1	0	1	0	36	296	1471.99	0	1	2			5		5
1	1	1	1	1	1	1	1	36	296	413.736	1	6	1	4	3.83333	3.83333	3.83333	3.875		5
1	3	1	1	1	1	1	0	36	296	737.959	0	2	1	3.66667	3.66667	3.66667	3.66667	3.66667
0	3	1	1	1	1	1	1	36	296	1367.7	0	1	1	5	5	4.5	5	4.875
0	1	1	1	1	1	1	1	36	296	1520.67	0	1	1	5	5	5	5	5
0	1	0	0	0	0	0	0	36	296	1367.13	0	1	2
1	1	1	1	1	1	1	0	36	296	1367.13	0	1	1	4	4	4	4	4
0	2	0	0	0	0	0	0	36	296	461.762	0	6	2
1	1	0	0	0	0	0	0	36	296	1469.23	0	1	2
1	3	0	0	0	0	0	0	36	296	1425.03	0	1	2
1	1	0	1	1	0	1	0	36	307	13222.9	0	1	2		4.5	4.16667		4.33333
1	3	1	1	1	1	1	1	36	307	851.788	2	1	1	3.66667	3.66667	3.33333	3.66667	3.58333
1	2	1	1	1	1	1	1	36	307	467.629	0	1	1	4.5	4.16667	4.33333	4.5	4.375
0	1	0	0	0	1	1	0	36	307	534.621	0	1	1				3.16667	3.16667		5
1	2	0	1	1	1	1	1	20	148	1931.65	0	2	2		5	5	5	5
1	1	1	1	1	1	1	0	20	148	2196.15	1	2	1	4.33333	4.33333	4.33333	4.33333	4.33333
0	2	1	1	1	1	1	0	20	148	1561.38	0	1	1	3.66667	2	2.5	3.16667	2.83333		5
0	2	1	1	1	1	1	1	20	148	3197.48	0	2	2	3.5	4.16667	4.33333	4.16667	4.04167
1	3	1	0	1	1	1	0	20	148	853.591	1	3	2	3.83333		4	4.5	4.11111		4
1	2	1	1	1	1	1	0	20	148	1033.14	0	6	2		2	1	3	2		5
1	1	0	1	0	0	1	0	20	148	2107.37	0	2	2		5			5		5
0	3	1	1	1	1	1	0	20	148	2051.63	0	2	2	4	4	4	4	4		5
0	2	0	1	1	1	1	0	20	148	1887.05	0	2	2		4.66667	4.66667	4.66667	4.66667
1	1	1	1	1	1	1	1	20	148	1174.6	0	6	2	4	3.83333	4.66667	4	4.125
1	2	1	1	1	1	1	1	20	148	2345.12	2	2	2	3.83333	4	5	4	4.20833
1	1	1	0	1	1	1	1	20	148	1331.12	0	6	2	3.33333		4	3.66667	3.66667
1	1	0	1	1	1	1	1	20	148	1932.53	0	2	2		5	5	5	5
1	1	0	1	1	1	1	1	20	148	1077.14	2	6	2		3.83333	4	4.5	4.11111		5
0	3	0	1	0	1	1	0	20	148	653.386	2	2	2		4		4	4		5
0	2	1	1	1	1	1	1	20	148	600.972	2	2	2	3.5	4.33333	4.33333	3.33333	3.875
0	1	0	1	1	0	1	0	20	148	674.876	0	2	2		3.5	3.5		3.5		5
1	3	1	0	1	1	1	0	20	148	1415.36	1	2	2	1.83333		1.33333	2.16667	1.77778		5
0	3	1	1	1	1	1	1	20	148	1443.54	0	2	2	3.16667	3	3	3	3.04167
0	2	0	1	1	1	1	1	20	148	787.137	2	6	1		4.33333	4.33333	4.66667	4.44444
1	1	0				0	1	20	148	1480.08	0	2								5
0	1	0	1	1	1	1	1	20	148	1470.05	0	2	1		3.83333	3	3	3.27778
1	2	0	1	1	1	1	0	10	90	4115.7	0	3	2		3.83333	4	4	3.94444		4
0	2	1	1	1	1	1	1	10	90	2049.63	0	3	1	4.33333	4.5	4.33333	4.33333	4.375		4
0	1	1	1	1	1	1	1	10	90	2301.68	0	3	1	5	5	5	1	4		4
0	3	0	1	1	1	1	1	10	90	8388.34	0	1	2		4.66667	4.66667	4	4.44444
0	2	0	1	0	1	1	1	10	90	946.623	0	3	2		5		5	5		4
0	3	1	1	1	1	1	1	10	90	675.591	0	3	2	5	5	5	5	5		4
0	1	1	1	1	1	1	1	10	90	678.685	0	3	2	5	5	5	5	5		4
0	1	1	1	1	1	1	1	10	90	5421.6	0	1	2	5	5	5	5	5
1	2	1	1	1	1	1	1	10	90	5273	0	1	1	3.66667	4	4	4	3.91667
1	1	0	0	0	0	0	1	30	233	4481.46	0	3	2							3
1	3	1	1	1	1	1	0	30	233	251.68	0	3	2	3.5	4.66667	4.16667	4	4.08333		3
1	1	0	1	1	1	1	0	30	233	259.958	1	3	2		2.5	2.66667	2.5	2.55556		3
1	2	0	1	0	1	1	1	30	233	2540.69	0	3	2		3.16667		3.16667	3.16667		5
1	1	0	1	1	1	1	1	30	233	2587.35	0	3	2		3.66667	3.83333	4	3.83333		5
0	3	1	1	1	1	1	1	36	315	884.826	0	1	2	4.5	4.5	4.66667	4.66667	4.58333
1	2	1	1	1	1	1	0	36	315	876.178	0	1	2	3	3.83333	3	3.16667	3.25
1	2	0	1	0	0	1	1	36	315	743.114	1	1	2		3			3
0	1	0	0	0	1	1	0	36	315	777.857	1	1	2				4.5	4.5
1	2	0	0	0	0	0	0	36	315	1457.29	1	1	2
1	2	1	1	1	1	1	1	36	315	1783.95	1	1	2	4.83333	5	5	5	4.95833
0	1	1	1	1	1	1	0	36	315	1431.23	0	1	2	3	3	3	3	3
1	1	1	1	1	1	1	1	36	315	865.042	0	1	1	4.5	4.66667	4.83333	5	4.75
1	3	1	1	1	1	1	0	36	315	837.496	2	1	2	3	3.66667	4	3.66667	3.58333
0	1	1	1	1	1	1	1	6	62	3105.15	0	1	2	5	5	5	5	5
1	2	0	1	1	1	1	0	6	62	3335.82	0	1	2		4	4	4	4
0	1	1	1	1	1	1	0	6	62	3030.6	0	1	2	5	4.66667	3.5	3.16667	4.08333
1	2	1	1	1	1	1	0	6	62	2829.79	0	1	1	4	4	4	4	4
0	1	1	1	1	1	1	1	22	161	658.073	0	1	1	5	5	5	5	5
0	2	1	1	0	1	1	1	22	161	632.181	0	1	1	4.83333	5		5	4.94444
0	1	1	1	1	1	1	1	22	161	619.54	0	1	2	3.66667	3.83333	3.66667	3.83333	3.75
1	3	1	1	1	1	1	1	22	161	622.046	0	1	2	3.66667	3.83333	3.83333	3.83333	3.79167
1	1	1	1	1	1	1	0	22	161	1133.51	0	1	2	3.83333	4.33333	4.16667	4.83333	4.29167		5
1	3	0	1	0	1	1	1	22	161	475.085	1	3	2		3.33333		3	3.16667		5
0	2	1	1	1	1	1	0	22	161	438.442	0	3	2	3.5	3.5	3.33333	3	3.33333		4
0	2	1	0	0	1	1	0	22	161	597.964	0	1	2	3			3	3
1	2	0	1	0	1	1	1	22	161	594.652	2	1	2		3.66667		3.5	3.58333
1	3	1	1	1	1	1	1	22	161	597.264	3	1	1	1	1	1	1	1
0	2	1	1	1	0	1	1	22	161	552.411	0	1	1	4.5	3.5	4.16667		4.05556
1	3	1	1	1	1	1	1	22	161	1068.58	0	1	2	5	4.66667	5	5	4.91667
0	1	1	1	1	1	1	0	22	161	1086.87	0	1	2	3.16667	3.5	2.83333	3.16667	3.16667
1	2	1	1	1	1	1	1	10	89	9422.53	0	1	2	1.66667	2.83333	1	2	1.875
1	1	1	1	1	1	1	0	10	89	10291.2	0	1	2	3.5	3.83333	4	3.83333	3.79167
0	2							10	89	299.09		7	2
0	2	1	1	1	1	1	1	10	89	325.175	1	7	2	3.33333	5	5	5	4.58333
0	2	1	1	1	1	1	1	10	89	516.14	0	6	2	4	4	4.33333	4.33333	4.16667
0	1	1	1	1	1	1	1	10	89	6136.63	1	1	2	5	4.66667	4.66667	4.83333	4.79167
1	1	1	1	0	1	1	1	10	89	6178.46	0	1	2	2.33333	3.33333			2.83333		5
0	2	0	1	0	1	1	1	10	89	639.338	0	3	2		4.16667		3.66667	3.91667		4
0	2	1	0	1	0	1	0	10	89	2534	2	3	2	4.83333		2.83333		3.83333		5
0	1	1	0	0	0	1	0	10	89	2845.62	2	3	2	4.66667				4.66667		4
0	1	0	0	1	0	1	0	10	89	1992.08	0	1	2			3.83333		3.83333
1	3	1	1	1	1	1	0	10	89	850.797	0	1	2	3	4.16667	5	3.5	3.91667
0	2	1	1	1	1	1	1	10	89	859.454	0	1	2	4.66667	4.83333	4.66667	5	4.79167
0	3	1	1	1	1	1	1	10	89	394.61	0	3	2	4.66667	3.5	5	4.66667	4.45833		4
1	2	0	1	1	1	1	0	10	89	360.944	1	3	2		4	4	4	4		4
0	1	0	1	1	1	1	0	10	89	1633.13	0	1	2		4.33333	4.5	4.83333	4.55556
0	1	1	1	0	1	1	1	10	89	1719.86	1	1	2	4.83333	4.33333		4.16667	4.44444
0	3	1	1	1	1	1	1	10	89	586.371	0	6	2	4.33333	5	5	3.33333	4.41667
0	3	0	1	1	1	1	0	10	89	4300.69	0	3	2		4.66667	5	3	4.22222		5
0	3	1	1	0	1	1	0	10	89	667.664	0	3	2	3.5	3.5		5	4		4
1	3	1	1	1	1	1	1	10	89	893.461	1	1	2	2.33333	2.83333	4.16667	3.16667	3.125
0	1	0	1	0	0	1	0	10	89	927.987	0	1	2		3.16667			3.16667
1	2		1	1	1	1	0	10	89	927.945	0	1	1	2.66667	3.66667	3.5	3.33333	3.29167	1
1	1	1	1	1	1	1	1	10	89	956.729	0	1	1	3.5	3.5	3.5	3.5	3.5
0	3	0	1	1	1	1	1	19	145	1761.62	0	1	1		3.5	3.33333	2.5	3.11111
0	1	1	0	1	1	1	1	19	145	1594.94	0	1	2	3.5		3.66667	4.16667	3.77778		5
1	2	0	1	1	1	1	1	19	145	1402.85	0	1	2		2	3	3	2.66667
0	2	1	1	1	1	1	1	19	145	1540.72	0	1	1	4.66667	4.5	4.83333	3.83333	4.45833
0	2	1	1	1	0	1	0	19	145	1696.87	0	5	2	2.5	3.33333	2.66667		2.83333
1	1	1	1	1	1	1	1	19	145	486.139	0	6	2	3	4	4	1.66667	3.16667		5
0	2	0	0		0	0	0	19	145	1211.93	0	1	2						1
1	1	0		0		0	0	19	145	1370.24	1	1	2				4.66667	4.66667	1
0	2	0	0	1	0	1	0	19	145	434.8	0	7	1			5		5
0	2	0	0	0	0	0	0	19	145	703.577	0	3	2							5
1	2	1	1	1	0	1	1	19	145	1155.04	0	1	2	3.33333	2.83333	3.66667		3.27778
0	1	0	0	0	1	1	0	19	145	1304.3	0	1	2				5	5
0	2	0	1	0	1	1	1	19	145	1774.42	0	1	2		4.66667		4.5	4.58333
1	1	0	1	1	0	1	0	19	145	1501.55	0	1	1		4.5	4		4.25
1	1	0	1	1	1	1	0	19	145	1501.55	0	1	2		4.33333	4.66667	5	4.66667
0	2	1	1	1	1	1	0	19	145	667.43	0	3	1	3.66667	3.66667	3.83333	3.66667	3.70833		5
1	2	1	1	1	1	1	1	19	145	1199.07	1	1		3.66667	4	3.5	3.5	3.66667		5
1	1	0	1	1	1	1	1	19	145	1356.43	0	1	1		4.33333	4.33333	4.33333	4.33333
0	2	0	1	0	1	1	0	19	145	1636.43	0	5	2		5		3.33333	4.16667
0	1	0	0	0	0	0	0	19	145	458.934	0	6	2
1	3	1	1	1	1	1	1	19	145	1525.2	0	1	2	3.33333	4	4	4	3.83333
0	2	0	0	0	0	0	0	19	145	1410.67	0	1	2
0	3	1	1	1	1	1	1	19	145	1240.33	0	1	2	5	5	5	5	5
0	1	1	1	1	1	1	1	19	145	1263.11	0	1	2	4.16667	5	5	4.33333	4.625
0	1	0	1	1	1	1	0	19	145	1739.43	0	1	2		3.16667	2.83333	3.16667	3.05556
1	2	1	1	1	1	1	1	19	145	1314.3	0	1	2	3.5	3.5	3.66667	3.5	3.54167
1	1	1	1	1	1	1	1	19	145	1475.93	0	1	2	5	5	5	5	5
1	2	0	1	0	1	1	0	19	145	446.805	0	6	2		4.5		4	4.25
0	1	1	1	1	0	1	0	19	145	1550.79	0	1	2	4.5	5	5		4.83333
1	1	0	1	1	1	1	0	19	145	1475.88	0	1	2		1	1	1	1
0	1	1	1	0	1	1	1	19	145	1376.51	0	1	2	3.66667	1		4.33333	3		5
0	2	0	1	1	1	1	1	19	145	411.39	1	6	2		3	3	2.66667	2.88889
1	3	0	1	0	0	1	1	19	145	1338.64	0	1	2		4.33333			4.33333
0	2	1	1	1	1	1	1	19	145	1220.71	0	1	2	4.33333	4.16667	4.33333	4.33333	4.29167
1	2	0	0	0	0	0	0	19	145	664.059	0	3	2							4
0	3	0	0	0	0	0	1	19	145	664.713	0	3	2							5
1	2	1	1	1	1	1	0	19	145	1314.26	1	1	2	3.5	3.16667	3.16667	3.16667	3.25
0	3	1	1	0	0	1	1	19	145	1436.84	0	1	2	3.66667	2.66667			3.16667
0	2	0	0	0	0	0	1	19	145	1484.61	1	1	2
1	1	0	1	1	1	1	0	19	145	1838.58	0	5	1		5	5	4	4.66667
0	2	0	0	0	0	0	0	19	145	1646.36	0	5	1
0	3	1	1	1	1	1	0	19	145	1689.99	1	1	2	4	4.5	4.83333	3.83333	4.29167
1	2	1	1	1	1	1	0	19	145	1827.76	0	1	2	5	5	5	5	5
1	2	0	1	0	0	1	1	19	145	1281.28	0	1	2		4.83333			4.83333
1	3	0	0	1	1	1	0	7	69	31127.4	1	1	2			3.16667	2.5	2.83333
0	1	1	1	1	1	1	1	34	273	6567.07	0	3	1	3.33333	4.33333	3.83333	3.66667	3.79167		5
0	1	1	0	1	1	1	0	34	273	8172.62	1	3	2	2.66667		3	3	2.88889		5
1	1	0	0	0	1	1	0	7	69	20079.4	0	1	2				4	4
0	1	1	1	1	1	1	0	7	69	22170.5	0	1	2	5	5	5	4	4.75
1	2	1	1	1	1	1	1	1	6	681.567	0	6	2	3.33333	3.5	4	3.5	3.58333
1	1	1	1	1	1	1	1	1	6	702.709	0	6	2	4	4	4	4	4
0	3	0	1	0	0	1	0	1	6	2543.35	0	5	2		5			5
1	1	0	0	1	0	1	1	1	6	712.575	1	6	1			5		5		5
0	1	0	1	0	1	1	0	34	273	8173.18	0	1	2		5		4	4.5
1	1	1				1	1	7	69	34778.8	0	1	2	3.83333	4.66667	3.83333		4.11111	1
0	2	1	1	1	0	1	1	7	69	10399.2	0	1	2	3.5	5	5		4.5
1	3	1	1	1	1	1	1	7	69	2562.53	2	3	2	4.83333	4	3.83333	4.66667	4.33333		4
1	2	1	0	0	0	1	0	7	69	2826.61	0	3	2	5				5		4
1	1	1	1	1	1	1	1	7	69	6505.45	0	1	2	5	5	5	5	5		5
1	2	0	0	1	1	1	0	36	314	953.212	0	1	2			4.16667	4.83333	4.5
0	3	0	0	0	0	0	0	36	314	524.381	0	1	2
0	1	0	0	0	1	1	1	36	314	918.435	0	1	2				4	4
0	3	0	0	1	1	1	1	36	314	395.598	0	3	1			3.83333	4.83333	4.33333		5
1	2	1	1	1	1	1	1	36	314	835.289	0	1	2	2.33333	2.66667	2.5	2.5	2.5
0	2	0	0	0	0	0	0	36	314	152.299	2	7	2
0	1	0	0	0	0	0	0	36	314	310.657	0	2	2							5
0	3	0	0	0	0	0	0	36	314	1032.79	2	1	1
0	2	0	0	1	0	1	0	36	314	996.091	2	1	1			4.5		4.5
1	1	0	1	0	0	1	0	36	314	482.25	1	1	2		3.5			3.5
0	3	1	1	1	1	1	1	36	314	482.725	0	1	2	4	4	4	4	4
0	2	1	1	1	1	1	1	36	314	880.645	0	1	2	4.5	4.5	4.66667	5	4.66667
1	2	1	1	1	1	1	0	36	314	485.415	0	1	2	5	5	5	5	5
1	1	1	1	1	1	1	0	36	314	485.415	2	1	1	5	5	5	5	5
0	1	1	1	1	1	1	1	36	314	508.11	0	1	2	4	3.5	3.83333	3.83333	3.79167
1	3	1	1	1	1	1	0	36	314	530.568	1	1	2	1	1	2.83333	3	1.95833
0	3	1	0	0	1	1	0	36	314	655.205	0	1	2	4.83333			5	4.91667
0	3	1	1	1	1	1	0	36	314	213.169	0	6	2	5	5	5	5	5
1	2	1	1	1	1	1	1	36	314	507.485	0	1	2	5	5	5	5	5
0	1	1	0	1	1	1	0	36	314	519.684	0	1	1	4.16667		5	5	4.72222
1	2	1	0	1	1	1	1	36	314	736.695	1	1	2	3.83333		4.83333	3.83333	4.16667
1	2	1	1	1	1	1	1	36	314	348.175	0	3	2	4.33333	4.66667	5	5	4.75
1	1	0	0	0	0	0	0	36	314	1124.58	0	1	2
0	1	1	1	1	0	1	1	36	314	482.063	1	1	1	3.66667	3.66667	3.66667		3.66667
1	3	1	1	1	1	1	0	36	314	464.128	0	1	1	3	3	3	3	3
0	2	0	0	1	0	1	0	36	314	262.823	1	6	2			4		4
0	1	1	1	1	1	1	0	28	196	4221.34	0	3	2	4	4.33333	4.16667	4.66667	4.29167		5
1	2	1	1	0	1	1	0	28	196	2174.07	0	3	1	2.16667	2.83333		3.16667	2.72222		3
1	1	1	1	1	1	1	1	28	196	2441.42	0	3	2	4	4.16667	4.16667	4.5	4.20833		4
1	3	1	1	1	1	1	0	28	196	3916.21	2	3	1	4.16667	5	4	5	4.54167		3
1	1	0	0	0	0	0	0	28	196	11914.3	0	5	2
0	1	1	1	1	1	1	1	28	196	4059.7	2	3	1	1.33333	1.83333	1.33333	2.16667	1.66667		3
1	3	1	1	1	1	1	1	28	196	2179.74	2	3	1	2	4	5	4.5	3.875		5
0	1	0	1	1	0	1	0	28	196	2232.13	3	3	1		3.66667	3.66667		3.66667		5
1	3	1	1	1	1	1	1	28	196	4432.36	0	3	2	5	5	5	5	5		3
1	3	1	1	1	1	1	1	28	196	4263.14	0	3	2	3.83333	4.16667	4.33333	3.83333	4.04167		4
1	2	0	1	0	1	1	0	28	196	3114.64	1	3	2		4.16667		4	4.08333		3
0	2	0	1	1	1	1	0	28	196	3115.36	0	3	2		5	4.83333	4.83333	4.88889		4
0	1	0	0	1	1	1	0	28	196	3224.99	0	3	2			4.5	4	4.25		4
1	3	1	1	1	1	1	1	36	286	5081.92	2	7	1	4.66667	5	5	5	4.91667
1	1	1	0	1	1	1	0	36	286	4734.08	2	6	1	4.16667		5	4	4.38889		5
1	1	1	1	1	1	1	0	36	286	1754.54	0	2	1	3.66667	2.33333	3.66667	3.66667	3.33333
1	1	1	1	1	1	1	1	36	286	8149.4	0	6	1	3.33333	3.5	3.83333	2.83333	3.375
0	2	1	1	1	1	1	1	36	286	8548.57	1	2	2	3	3.33333	4.16667	3.83333	3.58333
0	1	1	1	1	1	1	0	36	286	9719.1	0	2	2	3.5	3.33333	3.5	3.5	3.45833
1	1	1	1	1	1	1	1	2	31	2906.94	0	3	2	5	5	5	5	5		4
0	2	1	1	1	1	1	1	2	31	723.381	1	3	2	5	5	5	5	5		4
0	2	1	1	1	1	1	0	2	31	3421.81	0	3	1	4	4	4	4	4		4
0	1	1	1	1	1	1	1	2	31	836.169	0	3	2	3.66667	3.66667	3.66667	3.33333	3.58333		4
1	2	1	1	1	1	1	1	2	31	2981.82	1	3	1	4.66667	4.5	4.66667	5	4.70833		4
1	1	1	1	1	1	1	0	2	31	3103.94	0	3	2	3.16667	3.16667	2.66667	3.16667	3.04167		4
0	1	1	1	0	1	1	0	2	31	822.431	0	3	2	5	5		5	5		4
1	2	1	1	1	1	1	1	2	31	2896.84	1	3	1	3.83333	3.16667	2.66667	4.33333	3.5		4
0	3	1	1	1	1	1	0	2	31	3877.69	2	2	1	4.5	1	5	4.5	3.75		5
1	2	1	1	1	1	1	1	2	31	3873.88	0	2	1	4	4.33333	4	4	4.08333
0	3	0	0	0	0	0	0	2	31	3933	2	2	1
0	1	1	1	1	1	1	0	2	31	3121.23	0	3	2	5	5	5	5	5		3
0	3	1	1	1	1	1	1	2	31	3172.41	0	3	2	3.83333	3.83333	3.83333	3.83333	3.83333		3
0	3	0	0	0	0	0	0	1	4	15111.1	0	5	2
1	3	1	1	1	1	1	1	1	4	3865.58	2	6	2	5	5	5	5	5
0	3	1	1	1	0	1	1	1	4	5570.81	0	1	2	3	3	3		3
1	3	0	1	1	0	1	0	1	4	3893.6	0	1	2		5	5		5
0	2	1	1	1	0	1	0	1	4	3550.57	0	1	2	4.66667	4.33333	4.5		4.5
1	1	1	1	1	1	1	1	1	4	4546.41	0	1	1	4.5	4.66667	4.66667	4.5	4.58333
1	3	0	1	1	1	1	1	21	152	1715.87	0	2	2		4	4	4	4
0	1	1	1	1	1	1	1	21	152	2973.3	1	1	2	3.33333	3.16667	2.83333	3.33333	3.16667
0	3	1	1	1	1	1	1	21	152	4248.24	0	2	2	4.66667	5	5	5	4.91667
1	1	0	0	0	0	0	0	21	152	1308.19	0	3	1							5
0	3	1	1	1	1	1	1	21	152	1810.11	0	2	2	2	3.83333	4.83333	3.83333	3.625
1	3	1	0	0	1	1	0	21	152	2290.56	0	6	2	2			5	3.5		5
0	1	1	1	1	1	1	1	21	152	4812.33	2	2	1	5	5	4	5	4.75		5
1	1	0	1	1	1	1	0	21	152	4845.13	0	2	2		1	1	2	1.33333
1	3	1	1	1	1	1	0	21	152	4276.44	2	2	2	4	4.33333	5	4.16667	4.375		5
0	1	1	1	1	1	1	1	21	152	4005.91	0	2	1	5	5	5	5	5
0	1	1	1	1	1	1	0	21	152	4005.91	0	2	1	3.33333	3.66667	3.5	3.33333	3.45833
1	1	1	1	1	1	1	1	21	152	4146.88	0	2		3.66667	4.33333	3	4.16667	3.79167
0	2	1	1	1	1	1	1	21	152	1617.06	1	2	1	3.33333	4.16667	4.33333	4.33333	4.04167
1	3	1	1	1	1	1	0	21	152	1489.3	0	3	2	5	5	5	5	5		5
1	3	1	1	1	1	1	0	21	152	10896.1	0	5	2	5	5	5	5	5
1	2	1	1	1	1	1	0	21	152	4612.76	0	2		4	4	2.5	4	3.625		5
0	2	1	1	1	1	1	1	14	111	1978.3	0	1	1	4.25	4.16667	4.33333	3.83333	4.14583
0	2	0	0	1	0	1	0	14	111	2813.96	0	3	1			4.33333		4.33333		5
1	2	1	1	1	1	1	1	14	111	7855.62	0	5	2	2.33333	2.5	3.5	2.66667	2.75
0	3	1	1	1	1	1	1	14	111	4343.04	2	2	1	3.66667	5	5	4.16667	4.45833
1	1	0	1	1	0	1	0	14	111	3360.31	0	3	2		5	5		5		5
0	2	1	1	1	1	1	1	14	111	2083.39	0	3	2	3.5	3.83333	3.83333	3.83333	3.75		5
1	3	1	1	1	1	1	1	14	111	2484.88	0	2	1	2.5	1.5	2.5	2	2.125
1	1	1	1	1	1	1	1	14	111	2496.26	0	2	2	4	3.33333	4.16667	4	3.875
1	1	1	1	1	1	1	1	14	111	2598.5	1	2	2	3.66667	3.83333	4.33333	3.83333	3.91667
0	3	1	1	1	1	1	0	14	111	1576.97	0	3	1	2	3.5	2.5	2	2.5		5
1	2	0	0	0	0	0	0	14	111	1590.6	0	3	2							3
0	1	1	0	1	1	1	1	14	111	1649.07	0	3	2	1		1.16667	1	1.05556		5
1	3	0	1	0	1	1	0	14	111	2066.06	0	3	2		3		3	3		2
0	1	1	1	1	1	1	0	14	111	2057.74	0	3	2	5	5	5	5	5		2
0	1	0	1	1	0	1	0	34	270	7255.21	0	3	1		3.83333	5		4.41667		5
1	2	0	1	1	1	1	1	34	270	7138.77	0	3	1		3.66667	3.66667	4	3.77778		4
1	2	1	1	1	1	1	1	34	270	8263.67	0	1	2	4	4	4	4	4
0	2	0	1	1	0	1	0	34	270	8309.7	0	1	2		5	4.66667		4.83333
0	1	1	1	1	1	1	1	34	270	15328.9	0	1	1	3.5	4.66667	5	5	4.54167
0	1	0	0	0	0	0	0	34	270	8793.2	0	3	2
0	1	1	0	0	1	1	1	34	270	3904.44	0	1	1	5			4.5	4.75
1	1	1	1	1	1	1	0	34	270	4084.31	0	1	2	3	3	3	3	3
1	3	1	1	1	1	1	0	36	283	1073.43	0	2	2	5	4.66667	4.83333	4.16667	4.66667
0	3	1	1	1	1	1	0	10	95	12720.5	0	3	2	5	4.83333	4.83333	5	4.91667		4
0	3	0	1	0	0	1	1	10	95	2186.38	1	3	2		5			5		4
1	2	1	0	0	1	1	0	10	95	1971.73	0	3	2	1.66667			5	3.33333		4
0	1	0	0	0	1	1	0	10	95	10605.5	0	3	2				5	5		3
0	3	1	1	1	1	1	1	10	95	11224.7	0	3	2	5	5	5	5	5		3
1	3	0	1	1	1	1	1	10	95	12650	0	3	2		4.83333	4.83333	4	4.55556		4
1	2	1	1	1	1	1	0	10	95	12830.4	0	3	2	5	5	4.66667	5	4.91667		4
0	3	0	1	1	1	1	1	36	283	273.187	0	6	1		5	5	5	5
0	2	0	1	1	1	1	1	36	283	456.413	0	2	2			5	5	5
1	1	1	1	1	1	1	1	9	81	15893.1	0	2	2	2.5	2.33333	2.16667	2.33333	2.33333
0	3	0	0	0	1	1	0	9	81	683.469	1	2	2				1.5	1.5
0	2	1	1	1	1	1	0	9	81	6545.02	0	3	2	3.66667	3.66667	3.5	3.66667	3.625		4
1	1	1	1	1	1	1	1	9	81	7399.99	0	3	2	5	4.83333	4.83333	4.83333	4.875		4
1	2	1	0	0	1	1	0	9	81	12743.9	0	3	2	3			3	3		3
1	1	1	1	1	0	1	0	9	81	15384.1	1	2	2	3.66667	3.16667	3		3.27778		4
1	2	1	1	1	1	1	0	9	81	13977.7	0	2	2	3	5	5	5	4.5
1	3	1	1	1	0	1	1	9	81	14465.9	2	2	1	2.66667	2.83333	2.83333		2.77778
0	1	0	1	1	0	1	0	9	81	724.463	0	1	2		4	3		3.5		2
0	2	1	1	1	1	1	0	9	81	314.778	2	3	1	4	4.33333	4	4.83333	4.29167		4
0	3	1	1	1	1	1	1	9	81	317.812	0	3	2	5	5	5	5	5		3
1	3	1	1	1	1	1	0	9	81	292.009	2	3	2	4.66667	4.66667	4.66667	5	4.75		4
1	3	1	1	1	1	1	1	9	81	292.009	0	3	1	4.33333	4.33333	4.5	3.5	4.16667		4
0	2	0	0	0	0	0	0	9	81	703.519	0	2	2
0	2	1	1	1	1	1	0	9	81	556.436	0	2	2	4	4	5	3.83333	4.20833
0	1	1	1	1	1	1	1	9	81	640.322	0	2	2	1.33333	1.66667	2	3	2
0	1	0	0	1	0	1	0	9	81	409.774	0	6	1			3.66667		3.66667		5
0	3	1	1	1	1	1	0	2	30	1649.94	0	1	2	4	3.33333	3	4	3.58333
1	2	0	0	1	1	1	0	2	30	1648.31	1	1	1			3	3	3
0	3	1	1	1		1	1	2	30	1649.94	0	1	1	3	3.5	3.33333	3	3.20833	1
1	1	0	0	0	0	0	0	2	30	1892.64	0	1	2
0	1	0	1	1	1	1	1	2	30	1854.04	0	1	2		3.66667	4.33333	4.16667	4.05556
0	2	1	1	1	1	1	0	2	30	1978.96	0	1	1	3.16667	5	4.16667	4	4.08333
1	3	0	1	0	1	1	0	2	30	1803.03	0	1	1		4		3.83333	3.91667
1	1	1	1	1	1	1	0	2	30	2092.21	0	1	2	5	5	5	5	5
1	1	1	1	1	1	1	1	2	30	1841.06	0	1	2	4.16667	5	5	4.83333	4.75
1	3	0	1	1	0	1	0	2	30	1747.25	0	1	2		4.66667	5		4.83333
0	3	1	1	1	1	1	1	2	30	811.378	0	3	2	5	5	5	5	5		5
1	3	1	1	1	1	1	1	2	30	1861.48	0	1	2	5	5	5	5	5
1	3	1	1	1	1	1	1	2	30	1835.7	0	1	1	3.83333	3.83333	3.83333	3.83333	3.83333
0	2	1	0	0	1	1	1	2	30	1853.98	0	1	2	4.5			5	4.75
1	2	1	1	1	1	1	0	2	30	1688.13	0	1	2	5	5	5	5	5
0	2	1	1	1	1	1	1	2	30	1845.93	2	1	1	4	4	5	5	4.5
1	3	1	1	1	1	1	1	2	30	1822.1	0	1	2	3.33333	3.5	3.66667	3.5	3.5
0	3	1	1	1	1	1	0	2	30	1824.88	1	1	2	2.83333	4	4		3.61111
0	3	0	1	1	1	1	1	7	71	4364.66	0	1	2		4.66667	4.66667	4	4.44444
1	1	0	1	1	1	1	1	7	71	4420.21	0	1	2		3.5	3.33333	2.33333	3.05556
0	2	1	1	0	0	1	1	7	71	4724.3	0	1	2	4.33333	4.66667			4.5
0	1	0	1	1	0	1	1	7	71	2324.8	0	1	2		4.33333	4.5		4.41667
1	2	0	1	0	1	1	0	7	71	1732.84	0	1	2		1		2	1.5
0	1	0	0	0	0	0	0	7	71	8716.98	0	1	2
0	1	1	1	1	1	1	0	7	71	2332.4	0	3	2	4	3.83333	4	4	3.95833		4
1	2	1	1	1	1	1	1	7	71	824.565	0	3	2	3.83333	5	4.66667	4.66667	4.54167		4
1	1	1	1	1	1	1	1	7	71	8389.89	0	1	2	4	4	5	4	4.25
0	1	1	1	1	1	1	1	7	71	1273.11	0	1	1	5	5	5	5	5
0	2	1	1	1	1	1	1	7	71	1119.79	2	1	1	3.66667	4	3.83333	4.16667	3.91667
0	2	1	1	1	1	1	1	7	71	12068.6	1	5	2	5	5	5	5	5
0	2	1	0	0	0	1	1	7	71	578.728	1	6	1	5				5
1	2	0	1	1	1	1	1	7	71	5286.75	0	5	1		4.33333	4.5	4.33333	4.38889
1	1	0	0	0	0	0	0	7	71	5936.88	0	5	1
1	3	1	1	1	1	1	1	7	71	4308.33	0	1	2	1.83333	3.66667	3.5	3.16667	3.04167
0	2	0	1	0		1	0	7	71	4290.97	0	1	2		5			5	1
0	2	1	1	1	1	1	1	7	71	1358.99	0	5	2	3.33333	3.5	3.83333	3.5	3.54167
1	3	1	1	1	1	1	0	30	220	1387.96	0	3	2	4	4	3.66667	3.83333	3.875		4
0	1	1	1	1	1	1	1	30	220	1438.98	0	3	2	4	3.5	4	3.66667	3.79167		4
1	1	1	1	1	1	1	0	30	220	1417.06	1	3	2	3.33333	3.66667	3.66667	4.66667	3.83333		4
1	1	1	1	1	1	1	1	30	220	1475.1	0	3	2	3	3	3.16667	3.33333	3.125		4
0	2	1	1	1	1	1	1	30	220	1353.31	0	3	1	4.16667	4.66667	4.5	4.5	4.45833		3
1	3	1		1		1	1	30	220	1463.2	2	3	2	4	5	5	4.66667	4.66667	1	4
0	1	0	1	1	1	1	0	30	220	1493.96	1	3	2		3.66667	3.5	3.66667	3.61111		4
1	3	1	0	0	1	1	1	30	220	1458.89	0	3	2	2.33333			5	3.66667		3
1	1	1	0	0	1	1	1	30	220	1504.14	1	3	2	3			5	4		3
1	1	0	1	1	1	1	1	30	220	2360.46	0	3			5	5	4	4.66667		4
0	1	1	1	1	1	1	0	30	220	1626.16	0	3	2	3	3.5	3.33333	3	3.20833		5
1	3	1	1	1	1	1	0	30	220	510.068	1	3	2	4	4	3.83333	4	3.95833		5
0	1	1	1	1	1	1	0	30	220	801.163	0	4	2	4.66667	4.66667	3.66667	3.83333	4.20833		5
1	2	1	1	1	1	1	1	30	220	1379.48	0	3	2	5	5	5	5	5		4
0	1	0	1	1	0	1	1	30	220	1557.75	0	3	2		3.5	3.5		3.5		4
1	1	0	1	1	1	1	1	30	220	2602.99	1	3	2		3.5	3.5	3.5	3.5		4
1	3	1	1	1	1	1	1	30	220	2527.96	0	3	1	5	5	4.66667	5	4.91667		4
1	1	0	1	1	1	1	0	30	220	2554.96	0	3	2		4.33333	3.83333	4.16667	4.11111		4
0	2	1	1	1	1	1	1	30	220	441.334	0	3	2	3.66667	4.5	4.5	4	4.16667		5
0	1	1	1	1	1	1	1	30	220	655.602	0	2	2	3.16667	4	3.66667	3.83333	3.66667
1	2	1	1	1	0	1	0	30	220	1551.79	0	3	2	5	5	3.83333		4.61111		4
1	1	0	1	1	0	1	0	30	220	1599.93	0	3	2		5	4.5		4.75		4
1	1	0	0	0	0	0	0	30	220	2513.4	1	3	2							4
1	2	0	0	0	0	0	0	35	276	1077.34	0	3	1							4
1	1	1	1	1	1	1	1	35	276	569.119	1	3	2	3.16667	4	3.83333	3.33333	3.58333		3
0	2	1	1	1	1	1	1	35	276	520.994	1	3	2	4.16667	5	4.33333	3.66667	4.29167		4
1	2	1			1	1	1	35	276	1083.5	0	3	2	3.66667	3.83333	3.83333	3.83333	3.79167	1	4
0	2	0	1	1	1	1	1	35	276	1201.46	2	3	2		5	5	5	5		3
1	1	1	1	1	1	1	1	35	276	1222.77	1	3	2	5	5	5	4	4.75		4
0	1	0	1	1	1	1	1	35	276	1019.57	0	3	2		5	5	5	5		4
1	2	0	1	0	0	1	0	35	276	1067.47	1	3	2		4.16667			4.16667		3
1	1	0	1	1	1	1	1	35	276	766.361	0	3	1		2.16667	1	3.33333	2.16667		3
0	1	1	1	1	1	1	1	35	276	1189.08	0	3	2	5	5	4.83333	4.66667	4.875		3
0	1	1	1	1	1	1	1	35	276	549.286	0	3	2	3.66667	3.5	4	4.33333	3.875		4
1	3	0	1	1	1	1	1	35	276	614.49	2	3	2		1	1	2	1.33333		4
1	2	0	1	1	1	1	1	35	276	679.344	1	3	2		3.8	4	3.6	3.8		2
0	1	1	1	1	1	1	0	35	276	702.379	1	3	1	3.5	3.16667	4	3.83333	3.625		3
0	3	1	0	1	0	1	0	35	276	650.375	1	3	2	3		3.5		3.25		3
0	1	0	0	1	0	1	0	35	276	680.112	0	3	2			2		2		3
1	1	0	1	1	0	1	0	35	276	1209.71	0	3	2		4.83333	4.66667		4.75		4
1	2	1	1	1	1	1	1	35	276	574.649	0	3	2	4.5	4.5	4.16667	4.16667	4.33333		3
1	1	1	1	1	1	1	1	35	276	653.333	1	3	2	4.66667	4	4	4	4.16667		4
1	2	1	1		1	1	0	35	276	644.834	1	3	1	2	3		3.33333	2.77778		4
1	1	1	1	1	0	1	0	35	276	733.129	1	3	1	3.5	3	2.83333		3.11111		4
1	3	1	1	1	1	1	1	35	276	704.829	2	3	2	4.83333	4.83333	4	4	4.41667		5
0	3	0	0	0	1	1	1	36	311	21448.5	0	1	2				2.83333	2.83333
0	1	0	0	0	0	0	0	36	311	21546.8	0	1	2
1	1	0	0	0	0	0	0	36	311	22305	0	1	2
0	1	0	0	0	0	0	0	36	311	45631.7	0	1	2
0	2	1	1	1	1	1	1	36	311	2336.85	0	1	2	3.33333	3	3	3	3.08333
0	3	1	1	1	1	1	1	36	311	1278.16	0	1	2	4	5	5	4.33333	4.58333
1	2	0	1	1	1	1	0	36	311	1084.13	0	1	2		3.83333	3.66667	3.5	3.66667
0	1	1	1	1	1	1	1	36	311	1301.63	0	1	2	4.83333	4.83333	4.66667	4.83333	4.79167
1	2	0	1	1	0	1	1	36	311	1522.13	0	1	1		4.16667	4.66667		4.41667
1	1	1	1	1	1	1	1	36	311	1507.6	1	1	1	3.5	3.16667	3.66667	3.66667	3.5
1	1	1	1	1	1	1	1	36	311	1569.34	1	1	1	4.33333	4.16667	4	3.83333	4.08333
0	3	0	1	1	1	1	1	36	311	2266.43	0	1	1		4	4	4.66667	4.22222
0	2	0	0	0	0	0	0	36	311	2336.85	0	1	2
0	2	0	1	0	1	1	0	36	311	1351.3	0	1	1		3.83333		3.83333	3.83333
0	1	1	1	1	0	1	1	36	311	1406.64	0	1	1	3.66667	3.66667	3.66667		3.66667
1	2	1	1	1	1	1	1	36	281	6483.76	1	1	1	4	4	4	3.83333	3.95833
1	1	1	1	1	1	1	1	36	281	38583.9	0	1	1	5	1	5	1	3
1	3	1	1	1	1	1	0	36	281	6848.75	0	1	2	3	4	5	4	4
1	1	0	1	1	1	1	1	36	281	2317.08	0	6	1		4	3.83333	3.83333	3.88889
1	2	0	1	0	0	1	0	36	281	6341.96	2	1	1		4			4
0	2	0	0	0	0	0	0	36	284	2733.34	0	1	2
1	1	0	0	1	1	1	0	36	284	2692.26	0	1	2			3.5	3.33333	3.41667
1	2	0	1	0	0	1	1	36	284	2245.83	0	1	1		4.16667			4.16667
0	1	0	1	1	1	1	1	36	284	2103.76	2	1	1		3.5	3.5	3	3.33333
0	1	1	1	1	1	1	0	36	284	2059.2	0	1	1	5	5	5	5	5
0	2	0	1	1	0	1	0	36	284	2552.95	0	1	2		5	5		5
0	1	1	1	1	1	1	1	36	284	2276.55	0	1	1	5	5	5	5	5
1	1	1	1	1	1	1	1	36	284	2851.02	0	1	1	3.16667	3.16667	3.16667	3.16667	3.16667
1	2	1	1	1	1	1	1	36	284	2799.6	1	1	1	4	5	5	5	4.75
1	3	0	1	1	0	1	0	13	107	1777.99	4	3	1		2.33333	2		2.16667		9
0	3	1	1	1	1	1	0	13	107	6247.3	2	1	1	3.66667	3	2.83333	2.5	3
0	3	1	1	1	0	1	0	13	107	5563.48	0	1	2	3.33333	3.66667	2.16667		3.05556
1	3	1	1	1	1	1	1	13	107	686.901	0	6	1	4.33333	4	4.16667	4.33333	4.20833
1	2	1	1	1	1	1	1	13	107	3276.18	2	2	2	5	5	5	5	5
1	1	1	0	0	1	1	1	11	100	3720.79	1	1	2	4.5			4.66667	4.58333
1	1	1	1	1	1	1	1	11	100	2297.08	0	6	1	4.16667	3.66667	4.16667	4.16667	4.04167
0	3	1	1	1	1	1	0	11	100	548.877	0	1	2	2.33333	4.66667	4.83333	2.83333	3.66667
1	1	1	1	1	1	1	1	11	100	540.627	0	1	2	4.66667	4.5	4.4	4.5	4.51667		5
1	2	1	1	1	1	1	1	11	100	6258.15	0	1	2	5	4	4	4	4.25
0	1	1	1	1	1	1	1	11	100	7154.68	0	1	2	4.66667	3.16667	3.5	4.33333	3.91667
1	2	0	1	1	1	1	0	11	100	644.544	0	1	2		4	4.83333	4.33333	4.38889
1	1	1	1	1	1	1	1	11	100	656.382	0	1	2	2.83333	4.33333	5	4.16667	4.08333
0	1	1	1	1	1	1	1	11	100	1056.13	0	5	2	4	5	5	5	4.75
0	2	1	1	1	0	1	1	11	100	593.461	0	1	2	3.16667	4.66667	4.66667		4.16667
1	2	1	1	1	1	1	1	11	100	584.54	0	1	2	4.83333	4.83333	4.83333	4.83333	4.83333
0	2	1	1	1	1	1	0	11	100	895.363	0	1	1	4	4	4	4	4
0	2	1	1	1	1	1	1	11	100	923.596	1	1	2	3	3.5	3.66667	3.5	3.41667
0	1	1	1	1	1	1	1	11	100	7246.5	0	1	2	3.83333	3.5	3.66667	3.83333	3.70833
0	2	1	1	1	1	1	1	11	100	580.031	0	1	2	5	5	4.66667	5	4.91667
1	1	1	1	1	1	1	0	11	100	590.684	0	1	2
1	3	0	1	0	0	1	0	11	100	510.651	0	1	2		4.16667			4.16667
0	2	1	1	1	1	1	1	11	100	472.303	0	1	2	4.33333	4.83333	4.83333	4.83333	4.70833
1	3	1	1	1	1	1	1	11	100	1117.32	0	5	2	2.16667	3.66667	3.83333	2.83333	3.125
0	1	1	1	1	0	1	0	11	100	980.18	0	1	2	3.5	3.16667	3.16667		3.27778
0	3	0	1	0	0	1	0	11	100	481.171	1	1	2		4.33333			4.33333
0	1	1	1	1	1	1	1	11	100	490.008	0	1	2	5	5	5	5	5
0	3	1	1	1	1	1	1	11	100	502.751	1	1	2	3.83333	4	4.16667	3.83333	3.95833
0	2	1	1	1	0	1	1	11	100	462.421	1	1	2	2	3	3		2.66667		5
1	1	1	1	1	0	1	0	11	100	516.411	0	1	2	4.16667	4.33333	4.33333		4.27778
0	2	1	1	1	1	1	1	11	100	461.177	1	3	2	3.5	3.66667	3.66667	3.33333	3.54167		4
1	1	1	0	0	0	1	0	11	100	502.187	0	1	2	4.83333				4.83333
1	1	1	0	1	1	1	0	11	100	522.755	0	1	2	4		4	4	4
0	1	0	0	0	0	0	0	11	100	930.073	0	1	2
1	3	0	1	1	1	1	0	11	100	153.492	0	6	2		3.66667	4.33333	3.5	3.83333
1	2	1	1	1	0	1	1	11	100	3962.18	1	1	2	2.66667	3.16667	3.16667		3
0	1	1	1	0	1	1	0	11	100	4147.42	0	1	2	3	3.16667		3	3.05556
1	3	1	1	0	1	1	1	11	100	6661.42	0	1	2	3	3.16667		3.16667	3.11111
0	3	0	1	1	1	1	1	23	167	3860.58	0	1	2		3.5	3.5	3	3.33333
1	2	1	1	1	1	1	1	23	167	1869.58	0	1	2	3.66667	3.83333	4	3.66667	3.79167
0	3	1	1	1	1	1	1	23	167	664.998	1	6	2	4	4	3.33333	2.66667	3.5
1	3	1	1	1	1	1	0	23	167	3495.68	0	1	2	4	4	4	4	4
0	1	1	0	1	0	1	1	23	167	1143.13	0	6	2	4		4.16667		4.08333
0	1	0	0	0	0	0	0	23	167	3923.36	0	1	2
0	2	0	0	0	0	0	0	23	167	4211.64	0	1	2
0	1	1	1	1	1	1	1	23	167	3690.02	0	1	2	4.83333	3.66667	3.16667	3	3.66667
1	3	0	0	0	1	1	0	23	167	3603.4	2	1	2				3.66667	3.66667
1	3	1	1	1	1	1	0	23	167	1145.44	1	6	2	3.33333	3.83333	4.33333	3.33333	3.70833
1	1	0	0	0	0	0	0	23	167	1579.49	0	1	2
1	1	1	1	1	1	1	1	23	167	1579.49	1	1	1	3.83333	3.83333	4	3.83333	3.875
1	2	0	0	0	0	0	0	23	167	1649.07	0	1	2
0	2	1	1	1	1	1	0	23	167	1642.43	0	1	2	3.33333	3.66667	3.83333	3.16667	3.5
1	2	1	1	1	1	1	1	23	167	6380.4	1	1	2	2.16667	4	4.66667	3.5	3.58333
0	2	0	1	1	1	1	0	36	285	1734.29	0	1	2		3.66667	3.66667	4.16667	3.83333
0	1	0	1	1	1	1	0	36	285	2085.36	0	1	1		5	4.83333	4.5	4.77778
1	2	0	0	0	1	1	1	36	285	796.642	2	3	2				4.66667	4.66667		5
1	1	0	1	1	1	1	0	36	285	2103	1	1	2		5	5	1	3.66667		4
0	1	1	1	1	1	1	1	36	285	2025.93	0	1	1	5	5	5	5	5
1	2	1	1	1	1	1	1	36	285	1935.25	1	1	1	5	5	4	4.66667	4.66667
0	1	1	0	1	1	1	1	3	46	8405.89	0	2	2	3		3	4	3.33333
0	3	1	0	1	1	1	0	3	46	6380.55	2	2	2	4		3.5	4	3.83333
0	3	1	1	1	1	1	1	3	46	7301.23	0	2	2	5	4.16667	4.33333	4.16667	4.41667
0	1	0	0	0	0	0	1	3	46	3380.98	2	2	2
1	3	1	1			1	1	3	46	4400.9	0	6	2	4.5	4.83333	4.83333	4.66667	4.70833	1
1	1	0	1	1	1	1	0	3	46	6851.91	0	2	2		5	5	5	5
0	3	0	1	1	1	1	0	3	46	5700.1	2	3	2		4	5	3	4		3
1	2	1	1	1	1	1	1	20	147	604.162	0	1	2	5	5	5	5	5
1	2	1	1	1	1	1	0	20	147	4590.32	0	1	2	5	5	5	5	5
1	1	1	1	0	1	1	0	20	147	5218.85	0	1	2	4.5	3.83333		4.33333	4.22222
0	2	1	1	1	1	1	1	20	147	1124.43	0	1	2	3.16667	4.16667	4	3.83333	3.79167
1	3	1	0	1	1	1	1	20	147	3312.38	4	3	1	2.2		4	3	3.06667		3
1	1	1	1	1	1	1	1	20	147	709.505	0	1	2	3.66667	3.5	3.66667	3.83333	3.66667		4
1	3	1	1	1	1	1	0	20	147	8367.46	1	1	2	3.83333	4	2.83333	2.83333	3.375
0	3	1	1	1	0	1	1	20	147	1234.94	0	1	2	2.5	3.5	3.33333		3.11111
1	1	0	0	0	0	0	0	20	147	7626.7	0	1	2
0	1	0	0	0	0	0	0	20	147	4519.92	0	1	1
1	2	1	0	0	1	1	0	20	147	4359.66	2	1	2	3.16667			4	3.58333
1	1	1	1	1	1	1	1	20	147	1277.04	1	1	2	5	5	5	5	5
0	2	0	1	1	1	1	1	20	147	998.541	0	5	2		4.33333	4.33333	4.5	4.38889
0	1	1	1	1	1	1	1	20	147	2780.87	0	6	2	3.5	4.66667	4.83333	3.83333	4.20833
1	1	1	1	1	1	1	1	1	22	3757.23	1	3	2	4.5	4.2	5	4.83333	4.63333		4
0	3	0	0	0	0	0	0	1	22	3820.97	0	3	1							5
0	3	1	1	1	1	1	0	1	22	5560.02	1	2	1	2.83333	4	4	4.16667	3.75
1	2	1	1	1	1	1	1	1	22	3682.03	1	3	2	4.33333	4.16667	4.66667	5	4.54167		4
1	1	0	1	0	0	1	0	1	22	3832.83	0	3	2		4			4		3
0	2	1	1	1	1	1	0	1	22	3811.16	0	3	2	5	5	5	5	5		4
1	1	1	1	1	1	1	0	1	22	9603.44	0	1	2	3.33333	3.66667	3.66667	3.83333	3.625		4
1	3	0	0	1	1	1	0	36	291	1229.59	0	2	2			4	4	4
1	2	0	0	0	1	1	0	36	291	1354.84	0	1	2				4.66667	4.66667
0	3	1	1	1	1	1	1	36	291	1481.21	0	1	2	4.5	4.5	4.66667	4.5	4.54167
0	2	1	1	0	0	1	1	36	291	1123.52	1	1	1	3	3			3
1	3	0	1	1	1	1	1	36	291	1101.59	1	1	1		1	2.33333	1	1.44444
0	3	1	0	0	0	1	1	36	291	2183.12	0	1	2	3.33333				3.33333
1	2	1	0	1	0	1	1	35	275	1622.2	1	3	2	4		4.5		4.25		3
1	1	1	1	1	1	1	1	35	275	1430.3	0	3	2	3	3	3	3	3		3
1	1	1	0	1	0	1	0	35	275	906.145	0	3	2	4.5		4.6		4.55		4
0	1	1	1	1	1	1	1	35	275	948.51	0	3	1	5	5	5	5	5		3
0	2	1	1	1	1	1	0	35	275	1014.14	0	6	1	1	4	3	3	2.75		4
1	3	1	1	1	1	1	1	35	275	966.16	0	3	2	4.16667	4.33333	4.33333	4.33333	4.29167		4
0	1	1	1	1	1	1	1	35	275	989.386	0	3	2	4	4	3.66667	3.5	3.79167		3
1	2	1	1	1	1	1	1	35	275	752.689	2	1	1	3.83333	3.83333	3.83333	3.83333	3.83333
1	1	1	1	1	1	1	1	35	275	354.38	0	3	1	3.33333	3	3.33333	3.16667	3.20833		4
0	1	1	1	1	1	1	0	35	275	1713.68	1	3	2	5	5	5	5	5		4
0	3	1	1	1	1	1	0	35	275	1763.42	1	3	2	4.16667	5	4.83333	4	4.5		4
0	2	0	1	1	0	1	1	35	275	1398.59	1	3	2		5	4.16667		4.58333		3
0	3	1	1	1	1	1	0	35	275	925.234	1	3	2	5		5	3.33333	4.44444		1
1	1	0	1	1	1	1	0	35	275	948.65	1	3	2		3	3	3	3		3
1	2	0	1	1	1	1	0	35	275	1517.57	1	3	2		4	4	4	4		1
1	2	1	1	1	1	1	1	35	275	1077.19	0	1	2	4.83333	5	4.33333	4.5	4.66667		3
0	2	1	1	1	1	1	0	35	275	881.04	1	3	2	5	4.83333	4	5	4.70833		2
1	1	1	1	1	1	1	0	35	275	983.906	0	3	1	5	5	5	5	5		3
1	1	1	1	1	1	1	1	35	275	1657.48	0	3	2	4	4.16667	4.33333	4	4.125		3
0	2	1	1	1	1	1	1	35	275	1666.71	1	3	2	3.16667	4.33333	4	3.5	3.75		3
0	1	1	1	1	0	1	1	35	275	1821.42	0	3	2	3.16667	3.83333	3.66667		3.55556		3
1	1	1	1	1	1	1	1	35	275	1646.05	0	3	2	4.5	4.16667	4.5	4.66667	4.45833		2
0	1	1	1	1	1	1	1	35	275	2119.97	0	2	2	4	3.66667	3.83333	3.66667	3.79167		4
0	2	1	1	1	1	1	0	35	275	797.343	1	3	1	5	5	5	5	5		3
0	1	1	1	0	1	1	0	35	275	906.52	0	3	1	5	5		5	5		3
1	1	1	0	1	1	1	1	35	275	1655.62	0	3	1	1		1	4	2		3
1	1	1	1	1	1	1	1	35	275	996.13	1	3	2	5	5	5	5	5		3
1	2	1	1	1	1	1	1	35	275	966.16	0	3	2	5	5	5	5	5		3
0	1	0	1	0	1	1	0	6	59	7410.86	1	2	2		4		4	4
1	2	1	1	1	1	1	1	6	59	7823.13	0	2	1	5	5	5	5	5
1	2	1	1	1	1	1	1	6	59	4440.84	0	7	1	3.83333	4.5	4	4	4.08333		5
0	1	1	1	1	1	1	1	6	59	4591.42	0	6	1	2.5	4	4	4	3.625
0	1	1	1	1	1	1	0	6	59	7903.39	0	2	2	4.66667	4.33333	4.66667	4.66667	4.58333
1	2	1	1	1	1	1	1	6	59	6405.7	2	3	1	3.66667	3.66667	4.16667	3.5	3.75		5
1	1	0	0	0	0	0	0	6	59	7282.81	1	3	2							5
1	3	1	1	1	1	1	1	6	59	8172.23	2	2	1	5	5	5	4.5	4.875
1	2	1	1	1	1	1	1	2	34	4430.33	0	3	1	4.5	4.66667	4.66667	4.66667	4.625		3
0	2	1	1	1	1	1	1	2	34	4497.94	0	3	1	5	5	4.66667	4.66667	4.83333		3
1	1	1	1	1	1	1	1	2	34	10475.3	1	1	1	4.33333	4.83333	4.5	4.66667	4.58333		5
0	3	1	1	1	1	1	0	2	34	3645.7	0	7	2	3.66667	4	3.66667	3.83333	3.79167
0	3	0	1	1	1	1	0	2	34	5959.7	0	2	2		1.33333	3	2.5	2.27778
0	3	1	1	1	1	1	0	2	34	5875.9	0	2	2	1	3	3	2	2.25
0	2	1	1	1	1	1	0	2	34	5902.82	0	2	2	3.16667	4.66667	4.33333	3	3.79167
0	1	1	1	1	1	1	0	2	34	6144.57	0	2	2	3.16667	4.16667	2.83333	3.5	3.41667		5
1	3	1	1	1	1	1	0	2	34	6362.56	1	2	2	3.5	3.83333	4.5	5	4.20833
1	1	1	1	1	1	1	1	2	34	2963.48	0	6	2	4.83333	5	5	5	4.95833
1	2	1	1	1	1	1	0	2	34	3545.01	0	6	1	5	5	5	5	5
0	1	1	1	1	1	1	0	2	34	12457	0	1	2	5	5	5	5	5
0	2	0	1	1	1	1	1	2	34	4544.65	1	3	1		3.83333	3.83333	3.83333	3.83333		4
0	3	0	0	0	0	0	0	36	307	634.173	0	1	2
1	1	0	0	0	0	0	0	36	307	642.244	0	1	2
0	1	1	1	1		1	1	36	307	1163.02	2	1	1	5	5	5	4.66667	4.91667	1
0	1	1	1	1	1	1	0	36	307	1224.35	0	1	2	3.66667	4	3.5	3.5	3.66667
0	1		1	1		1	0	36	307	1178.91	0	1	1	4.5	4.66667	4.83333	4.5	4.625	1
1	3	1	1	1	1	1	0	36	307	1212.01	2	1	1	4	5	5	5	4.75
0	2	1	1	1	1	1	1	36	307	498.261	4	1	1	5	4.16667	3.66667	3.66667	4.125
0	1	1	1	1	1	1	1	36	307	1163.02	0	1	2	4	4.16667	4	4.16667	4.08333
1	1	0	1	1	1	1	0	36	307	38987.4	0	1	2		4	4	4	4
1	2	1	1	1	1	1	1	36	307	610.52	0	1	1	4.16667	4	4.16667	4.16667	4.125
1	2	1	1	1	1	1	1	36	307	276.135	1	3	1	3.83333	4.33333	4.16667	4.5	4.20833		5
1	3	0	1	1	1	1	1	36	291	2658.5	2	1	1		5	5	5	5
0	1	1	1	1	1	1	1	36	291	3244.82	0	1	1	3.5	5	3.83333	4	4.08333
1	3	0	1	1	1	1	0	36	291	1599.48	0	1	2		5	5	5	5
0	2	1	1	1	1	1	1	36	291	1622.29	1	1	2	5	5	5	5	5
1	2	1	1	1	1	1	1	36	291	1461.48	0	1	2	2.33333	3	3.16667	3.16667	2.91667
1	2	0	1	1	1	1	1	36	291	1447.53	0	1	2		3.83333	3.83333	3.83333	3.83333
1	1	1	1	1	1	1	1	36	291	1506.81	0	1	2	3.66667	3.83333	3.83333	3.66667	3.75
0	1	0	1	1	1	1	0	36	291	3244.82	0	1	1		3	3	3	3
1	3	1	0	0	1	1	1	36	285	3059.38	0	1	2	4			4.5	4.25
1	2	1	1	1	1	1	0	36	285	2813.96	0	1	2	2.83333	3.5	3.33333	4.66667	3.58333
[truncated: 3,762 more rows]
